# Supplementary material for: Exploring different research questions via complex multi-state models when using registry-based repeated prescriptions of antidepressants in women with breast cancer and a matched population comparison group
Source: BMC Med Res Methodol. 2023 Apr 10;23:87. doi: 10.1186/s12874-023-01905-9 (PMC10084660; doi:10.1186/s12874-023-01905-9)
Supplement: Supplementary file 2 — Additional file 2. Pseudodata. [file 12874_2023_1905_MOESM2_ESM.csv]

id	case_inv	age_gr2	age_gr3	age_gr4	dep_1_time	dep_2_time	dep_3_time	dep_4_time	dep_5_time	dep_6_time	pd_1_time	pd_2_time	pd_3_time	pd_4_time	pd_5_time	death_time	dep_1_status	dep_2_status	dep_3_status	dep_4_status	dep_5_status	dep_6_status	pd_1_status	pd_2_status	pd_3_status	pd_4_status	pd_5_status	death_status
1	0	0	0	0	7.5	7.5	7.5	7.5	7.5	7.5	7.5	7.5	7.5	7.5	7.5	7.5	0	0	0	0	0	0	0	0	0	0	0	0
2	0	0	0	0	7.5	7.5	7.5	7.5	7.5	7.5	7.5	7.5	7.5	7.5	7.5	7.5	0	0	0	0	0	0	0	0	0	0	0	0
3	0	0	0	0	7.5	7.5	7.5	7.5	7.5	7.5	7.5	7.5	7.5	7.5	7.5	7.5	0	0	0	0	0	0	0	0	0	0	0	0
4	0	0	0	0	7.5	7.5	7.5	7.5	7.5	7.5	7.5	7.5	7.5	7.5	7.5	7.5	0	0	0	0	0	0	0	0	0	0	0	0
5	0	0	0	0	7.5	7.5	7.5	7.5	7.5	7.5	7.5	7.5	7.5	7.5	7.5	7.5	0	0	0	0	0	0	0	0	0	0	0	0
6	0	0	0	0	.010971595	1.1082842	1.1829789	1.1829789	1.1829789	1.1829789	.92811567	1.1829789	1.1829789	1.1829789	1.1829789	1.1829789	1	1	0	0	0	0	1	0	0	0	0	1
7	0	0	0	0	7.5	7.5	7.5	7.5	7.5	7.5	7.5	7.5	7.5	7.5	7.5	7.5	0	0	0	0	0	0	0	0	0	0	0	0
8	0	0	0	0	5.9281306	6.8156252	7.5	7.5	7.5	7.5	6.2296619	6.9156423	7.5	7.5	7.5	7.5	1	1	0	0	0	0	1	1	0	0	0	0
9	0	0	0	0	7.5	7.5	7.5	7.5	7.5	7.5	7.5	7.5	7.5	7.5	7.5	7.5	0	0	0	0	0	0	0	0	0	0	0	0
10	0	0	0	0	5.7415981	7.5	7.5	7.5	7.5	7.5	5.8801932	7.5	7.5	7.5	7.5	7.5	1	0	0	0	0	0	1	0	0	0	0	0
11	0	0	0	0	7.5	7.5	7.5	7.5	7.5	7.5	7.5	7.5	7.5	7.5	7.5	7.5	0	0	0	0	0	0	0	0	0	0	0	0
12	0	0	0	0	7.5	7.5	7.5	7.5	7.5	7.5	7.5	7.5	7.5	7.5	7.5	7.5	0	0	0	0	0	0	0	0	0	0	0	0
13	0	0	0	0	7.5	7.5	7.5	7.5	7.5	7.5	7.5	7.5	7.5	7.5	7.5	7.5	0	0	0	0	0	0	0	0	0	0	0	0
14	0	0	0	0	.13431352	1.7798412	1.9671386	3.6624091	6.1560593	7.5	.96522671	1.9489076	2.3608942	5.2836828	6.8220925	7.5	1	1	1	1	1	0	1	1	1	1	1	0
15	0	0	0	0	7.5	7.5	7.5	7.5	7.5	7.5	7.5	7.5	7.5	7.5	7.5	7.5	0	0	0	0	0	0	0	0	0	0	0	0
16	0	0	0	0	7.5	7.5	7.5	7.5	7.5	7.5	7.5	7.5	7.5	7.5	7.5	7.5	0	0	0	0	0	0	0	0	0	0	0	0
17	0	0	0	0	.98196298	3.5450487	3.9243588	4.6761389	4.8925004	5.3268752	1.4805769	3.6986728	4.1841731	4.7746911	4.9971681	7.5	1	1	1	1	1	1	1	1	1	1	1	0
18	0	0	0	0	7.5	7.5	7.5	7.5	7.5	7.5	7.5	7.5	7.5	7.5	7.5	7.5	0	0	0	0	0	0	0	0	0	0	0	0
19	0	0	0	0	7.5	7.5	7.5	7.5	7.5	7.5	7.5	7.5	7.5	7.5	7.5	7.5	0	0	0	0	0	0	0	0	0	0	0	0
20	0	0	0	0	7.5	7.5	7.5	7.5	7.5	7.5	7.5	7.5	7.5	7.5	7.5	7.5	0	0	0	0	0	0	0	0	0	0	0	0
21	0	0	0	0	7.5	7.5	7.5	7.5	7.5	7.5	7.5	7.5	7.5	7.5	7.5	7.5	0	0	0	0	0	0	0	0	0	0	0	0
22	0	0	0	0	7.5	7.5	7.5	7.5	7.5	7.5	7.5	7.5	7.5	7.5	7.5	7.5	0	0	0	0	0	0	0	0	0	0	0	0
23	0	0	0	0	7.5	7.5	7.5	7.5	7.5	7.5	7.5	7.5	7.5	7.5	7.5	7.5	0	0	0	0	0	0	0	0	0	0	0	0
24	0	0	0	0	7.5	7.5	7.5	7.5	7.5	7.5	7.5	7.5	7.5	7.5	7.5	7.5	0	0	0	0	0	0	0	0	0	0	0	0
25	0	0	0	0	3.3752604	7.5	7.5	7.5	7.5	7.5	3.4147296	7.5	7.5	7.5	7.5	7.5	1	0	0	0	0	0	1	0	0	0	0	0
26	0	0	0	0	.50804406	1.0093162	2.5255923	5.8954854	6.4582124	7.464355	.70926851	1.4606435	3.0898368	5.9579291	6.4860907	7.5	1	1	1	1	1	1	1	1	1	1	1	0
27	0	0	0	0	7.5	7.5	7.5	7.5	7.5	7.5	7.5	7.5	7.5	7.5	7.5	7.5	0	0	0	0	0	0	0	0	0	0	0	0
28	0	0	0	0	7.5	7.5	7.5	7.5	7.5	7.5	7.5	7.5	7.5	7.5	7.5	7.5	0	0	0	0	0	0	0	0	0	0	0	0
29	0	0	0	0	7.5	7.5	7.5	7.5	7.5	7.5	7.5	7.5	7.5	7.5	7.5	7.5	0	0	0	0	0	0	0	0	0	0	0	0
30	0	0	0	0	3.6247935	7.5	7.5	7.5	7.5	7.5	3.9050877	7.5	7.5	7.5	7.5	7.5	1	0	0	0	0	0	1	0	0	0	0	0
31	0	0	0	0	7.5	7.5	7.5	7.5	7.5	7.5	7.5	7.5	7.5	7.5	7.5	7.5	0	0	0	0	0	0	0	0	0	0	0	0
32	0	0	0	0	7.5	7.5	7.5	7.5	7.5	7.5	7.5	7.5	7.5	7.5	7.5	7.5	0	0	0	0	0	0	0	0	0	0	0	0
33	0	0	0	0	7.5	7.5	7.5	7.5	7.5	7.5	7.5	7.5	7.5	7.5	7.5	7.5	0	0	0	0	0	0	0	0	0	0	0	0
34	0	0	0	0	7.5	7.5	7.5	7.5	7.5	7.5	7.5	7.5	7.5	7.5	7.5	7.5	0	0	0	0	0	0	0	0	0	0	0	0
35	0	0	0	0	7.5	7.5	7.5	7.5	7.5	7.5	7.5	7.5	7.5	7.5	7.5	7.5	0	0	0	0	0	0	0	0	0	0	0	0
36	0	0	0	0	.012686523	1.046483	2.0952988	4.8877916	6.7403488	7.5	.48973584	1.4125943	3.6814671	6.5836048	7.5	7.5	1	1	1	1	1	0	1	1	1	1	0	0
37	0	0	0	0	7.5	7.5	7.5	7.5	7.5	7.5	7.5	7.5	7.5	7.5	7.5	7.5	0	0	0	0	0	0	0	0	0	0	0	0
38	0	0	0	0	7.5	7.5	7.5	7.5	7.5	7.5	7.5	7.5	7.5	7.5	7.5	7.5	0	0	0	0	0	0	0	0	0	0	0	0
39	0	0	0	0	7.5	7.5	7.5	7.5	7.5	7.5	7.5	7.5	7.5	7.5	7.5	7.5	0	0	0	0	0	0	0	0	0	0	0	0
40	0	0	0	0	1.9192685	4.0875754	6.9102612	7.5	7.5	7.5	2.8321838	5.1810889	7.5	7.5	7.5	7.5	1	1	1	0	0	0	1	1	0	0	0	0
41	0	0	0	0	7.5	7.5	7.5	7.5	7.5	7.5	7.5	7.5	7.5	7.5	7.5	7.5	0	0	0	0	0	0	0	0	0	0	0	0
42	0	0	0	0	7.5	7.5	7.5	7.5	7.5	7.5	7.5	7.5	7.5	7.5	7.5	7.5	0	0	0	0	0	0	0	0	0	0	0	0
43	0	0	0	0	7.5	7.5	7.5	7.5	7.5	7.5	7.5	7.5	7.5	7.5	7.5	7.5	0	0	0	0	0	0	0	0	0	0	0	0
44	0	0	0	0	7.5	7.5	7.5	7.5	7.5	7.5	7.5	7.5	7.5	7.5	7.5	7.5	0	0	0	0	0	0	0	0	0	0	0	0
45	0	0	0	0	7.5	7.5	7.5	7.5	7.5	7.5	7.5	7.5	7.5	7.5	7.5	7.5	0	0	0	0	0	0	0	0	0	0	0	0
46	0	0	0	0	7.5	7.5	7.5	7.5	7.5	7.5	7.5	7.5	7.5	7.5	7.5	7.5	0	0	0	0	0	0	0	0	0	0	0	0
47	0	0	0	0	1.4582374	6.4829297	7.5	7.5	7.5	7.5	2.2666018	6.7173238	7.5	7.5	7.5	7.5	1	1	0	0	0	0	1	1	0	0	0	0
48	0	0	0	0	7.5	7.5	7.5	7.5	7.5	7.5	7.5	7.5	7.5	7.5	7.5	7.5	0	0	0	0	0	0	0	0	0	0	0	0
49	0	0	0	0	7.5	7.5	7.5	7.5	7.5	7.5	7.5	7.5	7.5	7.5	7.5	7.5	0	0	0	0	0	0	0	0	0	0	0	0
50	0	0	0	0	7.5	7.5	7.5	7.5	7.5	7.5	7.5	7.5	7.5	7.5	7.5	7.5	0	0	0	0	0	0	0	0	0	0	0	0
51	0	0	0	0	7.5	7.5	7.5	7.5	7.5	7.5	7.5	7.5	7.5	7.5	7.5	7.5	0	0	0	0	0	0	0	0	0	0	0	0
52	0	0	0	0	7.5	7.5	7.5	7.5	7.5	7.5	7.5	7.5	7.5	7.5	7.5	7.5	0	0	0	0	0	0	0	0	0	0	0	0
53	0	0	0	0	7.5	7.5	7.5	7.5	7.5	7.5	7.5	7.5	7.5	7.5	7.5	7.5	0	0	0	0	0	0	0	0	0	0	0	0
54	0	0	0	0	4.5654945	7.5	7.5	7.5	7.5	7.5	4.7457066	7.5	7.5	7.5	7.5	7.5	1	0	0	0	0	0	1	0	0	0	0	0
55	0	0	0	0	7.5	7.5	7.5	7.5	7.5	7.5	7.5	7.5	7.5	7.5	7.5	7.5	0	0	0	0	0	0	0	0	0	0	0	0
56	0	0	0	0	7.5	7.5	7.5	7.5	7.5	7.5	7.5	7.5	7.5	7.5	7.5	7.5	0	0	0	0	0	0	0	0	0	0	0	0
57	0	0	0	0	7.5	7.5	7.5	7.5	7.5	7.5	7.5	7.5	7.5	7.5	7.5	7.5	0	0	0	0	0	0	0	0	0	0	0	0
58	0	0	0	0	7.5	7.5	7.5	7.5	7.5	7.5	7.5	7.5	7.5	7.5	7.5	7.5	0	0	0	0	0	0	0	0	0	0	0	0
59	0	0	0	0	7.5	7.5	7.5	7.5	7.5	7.5	7.5	7.5	7.5	7.5	7.5	7.5	0	0	0	0	0	0	0	0	0	0	0	0
60	0	0	0	0	7.5	7.5	7.5	7.5	7.5	7.5	7.5	7.5	7.5	7.5	7.5	7.5	0	0	0	0	0	0	0	0	0	0	0	0
61	0	0	0	0	7.5	7.5	7.5	7.5	7.5	7.5	7.5	7.5	7.5	7.5	7.5	7.5	0	0	0	0	0	0	0	0	0	0	0	0
62	0	0	0	0	7.5	7.5	7.5	7.5	7.5	7.5	7.5	7.5	7.5	7.5	7.5	7.5	0	0	0	0	0	0	0	0	0	0	0	0
63	0	0	0	0	7.5	7.5	7.5	7.5	7.5	7.5	7.5	7.5	7.5	7.5	7.5	7.5	0	0	0	0	0	0	0	0	0	0	0	0
64	0	0	0	0	.87243819	1.0374169	2.7079945	3.9289339	5.5575829	7.5	1.0296419	2.0389638	2.9689364	5.2543459	7.5	7.5	1	1	1	1	1	0	1	1	1	1	0	0
65	0	0	0	0	.6048255	2.5475707	3.3981731	5.4274492	7.5	7.5	1.4035939	2.7428808	3.5831077	5.4427047	7.5	7.5	1	1	1	1	0	0	1	1	1	1	0	0
66	0	0	0	0	7.5	7.5	7.5	7.5	7.5	7.5	7.5	7.5	7.5	7.5	7.5	7.5	0	0	0	0	0	0	0	0	0	0	0	0
67	0	0	0	0	7.5	7.5	7.5	7.5	7.5	7.5	7.5	7.5	7.5	7.5	7.5	7.5	0	0	0	0	0	0	0	0	0	0	0	0
68	0	0	0	0	5.191329	7.5	7.5	7.5	7.5	7.5	5.2940607	7.5	7.5	7.5	7.5	7.5	1	0	0	0	0	0	1	0	0	0	0	0
69	0	0	0	0	7.5	7.5	7.5	7.5	7.5	7.5	7.5	7.5	7.5	7.5	7.5	7.5	0	0	0	0	0	0	0	0	0	0	0	0
70	0	0	0	0	5.2969928	7.5	7.5	7.5	7.5	7.5	6.041678	7.5	7.5	7.5	7.5	7.5	1	0	0	0	0	0	1	0	0	0	0	0
71	0	0	0	0	7.5	7.5	7.5	7.5	7.5	7.5	7.5	7.5	7.5	7.5	7.5	7.5	0	0	0	0	0	0	0	0	0	0	0	0
72	0	0	0	0	7.5	7.5	7.5	7.5	7.5	7.5	7.5	7.5	7.5	7.5	7.5	7.5	0	0	0	0	0	0	0	0	0	0	0	0
73	0	0	0	0	7.5	7.5	7.5	7.5	7.5	7.5	7.5	7.5	7.5	7.5	7.5	7.5	0	0	0	0	0	0	0	0	0	0	0	0
74	0	0	0	0	7.5	7.5	7.5	7.5	7.5	7.5	7.5	7.5	7.5	7.5	7.5	7.5	0	0	0	0	0	0	0	0	0	0	0	0
75	0	0	0	0	5.8486729	7.5	7.5	7.5	7.5	7.5	6.08356	7.5	7.5	7.5	7.5	7.5	1	0	0	0	0	0	1	0	0	0	0	0
76	0	0	0	0	7.5	7.5	7.5	7.5	7.5	7.5	7.5	7.5	7.5	7.5	7.5	7.5	0	0	0	0	0	0	0	0	0	0	0	0
77	0	0	0	0	7.5	7.5	7.5	7.5	7.5	7.5	7.5	7.5	7.5	7.5	7.5	7.5	0	0	0	0	0	0	0	0	0	0	0	0
78	0	0	0	0	7.5	7.5	7.5	7.5	7.5	7.5	7.5	7.5	7.5	7.5	7.5	7.5	0	0	0	0	0	0	0	0	0	0	0	0
79	0	0	0	0	7.5	7.5	7.5	7.5	7.5	7.5	7.5	7.5	7.5	7.5	7.5	7.5	0	0	0	0	0	0	0	0	0	0	0	0
80	0	0	0	0	7.5	7.5	7.5	7.5	7.5	7.5	7.5	7.5	7.5	7.5	7.5	7.5	0	0	0	0	0	0	0	0	0	0	0	0
81	0	0	0	0	7.5	7.5	7.5	7.5	7.5	7.5	7.5	7.5	7.5	7.5	7.5	7.5	0	0	0	0	0	0	0	0	0	0	0	0
82	0	0	0	0	7.5	7.5	7.5	7.5	7.5	7.5	7.5	7.5	7.5	7.5	7.5	7.5	0	0	0	0	0	0	0	0	0	0	0	0
83	0	0	0	0	.72385412	1.1435002	2.0839162	3.3236806	5.506619	7.5	.83220994	1.1946131	2.783334	4.8356919	6.0394025	7.5	1	1	1	1	1	0	1	1	1	1	1	0
84	0	0	0	0	7.5	7.5	7.5	7.5	7.5	7.5	7.5	7.5	7.5	7.5	7.5	7.5	0	0	0	0	0	0	0	0	0	0	0	0
85	0	0	0	0	7.5	7.5	7.5	7.5	7.5	7.5	7.5	7.5	7.5	7.5	7.5	7.5	0	0	0	0	0	0	0	0	0	0	0	0
86	0	0	0	0	7.5	7.5	7.5	7.5	7.5	7.5	7.5	7.5	7.5	7.5	7.5	7.5	0	0	0	0	0	0	0	0	0	0	0	0
87	0	0	0	0	3.289701	7.5	7.5	7.5	7.5	7.5	3.5014002	7.5	7.5	7.5	7.5	7.5	1	0	0	0	0	0	1	0	0	0	0	0
88	0	0	0	0	6.2580905	7.1412444	7.5	7.5	7.5	7.5	6.3538947	7.1676855	7.5	7.5	7.5	7.5	1	1	0	0	0	0	1	1	0	0	0	0
89	0	0	0	0	7.5	7.5	7.5	7.5	7.5	7.5	7.5	7.5	7.5	7.5	7.5	7.5	0	0	0	0	0	0	0	0	0	0	0	0
90	0	0	0	0	7.5	7.5	7.5	7.5	7.5	7.5	7.5	7.5	7.5	7.5	7.5	7.5	0	0	0	0	0	0	0	0	0	0	0	0
91	0	0	0	0	7.5	7.5	7.5	7.5	7.5	7.5	7.5	7.5	7.5	7.5	7.5	7.5	0	0	0	0	0	0	0	0	0	0	0	0
92	0	0	0	0	2.513937	2.513937	2.513937	2.513937	2.513937	2.513937	2.513937	2.513937	2.513937	2.513937	2.513937	2.513937	0	0	0	0	0	0	0	0	0	0	0	1
93	0	0	0	0	7.5	7.5	7.5	7.5	7.5	7.5	7.5	7.5	7.5	7.5	7.5	7.5	0	0	0	0	0	0	0	0	0	0	0	0
94	0	0	0	0	7.5	7.5	7.5	7.5	7.5	7.5	7.5	7.5	7.5	7.5	7.5	7.5	0	0	0	0	0	0	0	0	0	0	0	0
95	0	0	0	0	7.5	7.5	7.5	7.5	7.5	7.5	7.5	7.5	7.5	7.5	7.5	7.5	0	0	0	0	0	0	0	0	0	0	0	0
96	0	0	0	0	7.5	7.5	7.5	7.5	7.5	7.5	7.5	7.5	7.5	7.5	7.5	7.5	0	0	0	0	0	0	0	0	0	0	0	0
97	0	0	0	0	7.0829058	7.5	7.5	7.5	7.5	7.5	7.5	7.5	7.5	7.5	7.5	7.5	1	0	0	0	0	0	0	0	0	0	0	0
98	0	0	0	0	7.5	7.5	7.5	7.5	7.5	7.5	7.5	7.5	7.5	7.5	7.5	7.5	0	0	0	0	0	0	0	0	0	0	0	0
99	0	0	0	0	7.5	7.5	7.5	7.5	7.5	7.5	7.5	7.5	7.5	7.5	7.5	7.5	0	0	0	0	0	0	0	0	0	0	0	0
100	0	0	0	0	2.522408	4.4251137	5.3780847	7.1701584	7.5	7.5	3.5274942	4.8722415	6.6914353	7.281827	7.5	7.5	1	1	1	1	0	0	1	1	1	1	0	0
101	0	0	0	0	5.5343757	7.5	7.5	7.5	7.5	7.5	5.9915667	7.5	7.5	7.5	7.5	7.5	1	0	0	0	0	0	1	0	0	0	0	0
102	0	0	0	0	7.5	7.5	7.5	7.5	7.5	7.5	7.5	7.5	7.5	7.5	7.5	7.5	0	0	0	0	0	0	0	0	0	0	0	0
103	0	0	0	0	7.5	7.5	7.5	7.5	7.5	7.5	7.5	7.5	7.5	7.5	7.5	7.5	0	0	0	0	0	0	0	0	0	0	0	0
104	0	0	0	0	6.8622541	7.5	7.5	7.5	7.5	7.5	7.5	7.5	7.5	7.5	7.5	7.5	1	0	0	0	0	0	0	0	0	0	0	0
105	0	0	0	0	1.0266409	2.1230588	3.7531316	6.1860518	7.5	7.5	1.2618456	2.8440051	4.9884357	6.4150267	7.5	7.5	1	1	1	1	0	0	1	1	1	1	0	0
106	0	0	0	0	7.5	7.5	7.5	7.5	7.5	7.5	7.5	7.5	7.5	7.5	7.5	7.5	0	0	0	0	0	0	0	0	0	0	0	0
107	0	0	0	0	7.5	7.5	7.5	7.5	7.5	7.5	7.5	7.5	7.5	7.5	7.5	7.5	0	0	0	0	0	0	0	0	0	0	0	0
108	0	0	0	0	7.5	7.5	7.5	7.5	7.5	7.5	7.5	7.5	7.5	7.5	7.5	7.5	0	0	0	0	0	0	0	0	0	0	0	0
109	0	0	0	0	6.383142	7.5	7.5	7.5	7.5	7.5	6.3996143	7.5	7.5	7.5	7.5	7.5	1	0	0	0	0	0	1	0	0	0	0	0
110	0	0	0	0	7.5	7.5	7.5	7.5	7.5	7.5	7.5	7.5	7.5	7.5	7.5	7.5	0	0	0	0	0	0	0	0	0	0	0	0
111	0	0	0	0	7.5	7.5	7.5	7.5	7.5	7.5	7.5	7.5	7.5	7.5	7.5	7.5	0	0	0	0	0	0	0	0	0	0	0	0
112	0	0	0	0	7.5	7.5	7.5	7.5	7.5	7.5	7.5	7.5	7.5	7.5	7.5	7.5	0	0	0	0	0	0	0	0	0	0	0	0
113	0	0	0	0	7.5	7.5	7.5	7.5	7.5	7.5	7.5	7.5	7.5	7.5	7.5	7.5	0	0	0	0	0	0	0	0	0	0	0	0
114	0	0	0	0	.28465271	7.5	7.5	7.5	7.5	7.5	.69397438	7.5	7.5	7.5	7.5	7.5	1	0	0	0	0	0	1	0	0	0	0	0
115	0	0	0	0	7.5	7.5	7.5	7.5	7.5	7.5	7.5	7.5	7.5	7.5	7.5	7.5	0	0	0	0	0	0	0	0	0	0	0	0
116	0	0	0	0	7.5	7.5	7.5	7.5	7.5	7.5	7.5	7.5	7.5	7.5	7.5	7.5	0	0	0	0	0	0	0	0	0	0	0	0
117	0	0	0	0	7.5	7.5	7.5	7.5	7.5	7.5	7.5	7.5	7.5	7.5	7.5	7.5	0	0	0	0	0	0	0	0	0	0	0	0
118	0	0	0	0	7.5	7.5	7.5	7.5	7.5	7.5	7.5	7.5	7.5	7.5	7.5	7.5	0	0	0	0	0	0	0	0	0	0	0	0
119	0	0	0	0	1.1548371	4.9177089	6.9981642	7.3321562	7.5	7.5	1.1855657	5.1489086	7.1154308	7.5	7.5	7.5	1	1	1	1	0	0	1	1	1	0	0	0
120	0	0	0	0	7.5	7.5	7.5	7.5	7.5	7.5	7.5	7.5	7.5	7.5	7.5	7.5	0	0	0	0	0	0	0	0	0	0	0	0
121	0	0	0	0	7.5	7.5	7.5	7.5	7.5	7.5	7.5	7.5	7.5	7.5	7.5	7.5	0	0	0	0	0	0	0	0	0	0	0	0
122	0	0	0	0	7.5	7.5	7.5	7.5	7.5	7.5	7.5	7.5	7.5	7.5	7.5	7.5	0	0	0	0	0	0	0	0	0	0	0	0
123	0	0	0	0	7.5	7.5	7.5	7.5	7.5	7.5	7.5	7.5	7.5	7.5	7.5	7.5	0	0	0	0	0	0	0	0	0	0	0	0
124	0	0	0	0	7.5	7.5	7.5	7.5	7.5	7.5	7.5	7.5	7.5	7.5	7.5	7.5	0	0	0	0	0	0	0	0	0	0	0	0
125	0	0	0	0	7.5	7.5	7.5	7.5	7.5	7.5	7.5	7.5	7.5	7.5	7.5	7.5	0	0	0	0	0	0	0	0	0	0	0	0
126	0	0	0	0	3.6233819	6.8746476	7.5	7.5	7.5	7.5	3.8418834	7.0884995	7.5	7.5	7.5	7.5	1	1	0	0	0	0	1	1	0	0	0	0
127	0	0	0	0	7.5	7.5	7.5	7.5	7.5	7.5	7.5	7.5	7.5	7.5	7.5	7.5	0	0	0	0	0	0	0	0	0	0	0	0
128	0	0	0	0	7.5	7.5	7.5	7.5	7.5	7.5	7.5	7.5	7.5	7.5	7.5	7.5	0	0	0	0	0	0	0	0	0	0	0	0
129	0	0	0	0	3.000886	3.9339254	6.3495331	6.6914396	7.5	7.5	3.0873973	5.5428205	6.6648898	7.5	7.5	7.5	1	1	1	1	0	0	1	1	1	0	0	0
130	0	0	0	0	7.5	7.5	7.5	7.5	7.5	7.5	7.5	7.5	7.5	7.5	7.5	7.5	0	0	0	0	0	0	0	0	0	0	0	0
131	0	0	0	0	2.1585984	7.5	7.5	7.5	7.5	7.5	3.0304101	7.5	7.5	7.5	7.5	7.5	1	0	0	0	0	0	1	0	0	0	0	0
132	0	0	0	0	7.5	7.5	7.5	7.5	7.5	7.5	7.5	7.5	7.5	7.5	7.5	7.5	0	0	0	0	0	0	0	0	0	0	0	0
133	0	0	0	0	7.5	7.5	7.5	7.5	7.5	7.5	7.5	7.5	7.5	7.5	7.5	7.5	0	0	0	0	0	0	0	0	0	0	0	0
134	0	0	0	0	7.5	7.5	7.5	7.5	7.5	7.5	7.5	7.5	7.5	7.5	7.5	7.5	0	0	0	0	0	0	0	0	0	0	0	0
135	0	0	0	0	7.5	7.5	7.5	7.5	7.5	7.5	7.5	7.5	7.5	7.5	7.5	7.5	0	0	0	0	0	0	0	0	0	0	0	0
136	0	0	0	0	.02448806	.94001508	2.7959821	3.1033945	5.2305694	6.0182552	.7837677	1.064962	3.0285509	3.9077859	5.9271159	7.5	1	1	1	1	1	1	1	1	1	1	1	0
137	0	0	0	0	7.5	7.5	7.5	7.5	7.5	7.5	7.5	7.5	7.5	7.5	7.5	7.5	0	0	0	0	0	0	0	0	0	0	0	0
138	0	0	0	0	7.5	7.5	7.5	7.5	7.5	7.5	7.5	7.5	7.5	7.5	7.5	7.5	0	0	0	0	0	0	0	0	0	0	0	0
139	0	0	0	0	7.5	7.5	7.5	7.5	7.5	7.5	7.5	7.5	7.5	7.5	7.5	7.5	0	0	0	0	0	0	0	0	0	0	0	0
140	0	0	0	0	7.5	7.5	7.5	7.5	7.5	7.5	7.5	7.5	7.5	7.5	7.5	7.5	0	0	0	0	0	0	0	0	0	0	0	0
141	0	0	0	0	7.5	7.5	7.5	7.5	7.5	7.5	7.5	7.5	7.5	7.5	7.5	7.5	0	0	0	0	0	0	0	0	0	0	0	0
142	0	0	0	0	7.5	7.5	7.5	7.5	7.5	7.5	7.5	7.5	7.5	7.5	7.5	7.5	0	0	0	0	0	0	0	0	0	0	0	0
143	0	0	0	0	7.5	7.5	7.5	7.5	7.5	7.5	7.5	7.5	7.5	7.5	7.5	7.5	0	0	0	0	0	0	0	0	0	0	0	0
144	0	0	0	0	6.7498889	7.5	7.5	7.5	7.5	7.5	7.1765738	7.5	7.5	7.5	7.5	7.5	1	0	0	0	0	0	1	0	0	0	0	0
145	0	0	0	0	7.5	7.5	7.5	7.5	7.5	7.5	7.5	7.5	7.5	7.5	7.5	7.5	0	0	0	0	0	0	0	0	0	0	0	0
146	0	0	0	0	3.9380376	7.5	7.5	7.5	7.5	7.5	4.50418	7.5	7.5	7.5	7.5	7.5	1	0	0	0	0	0	1	0	0	0	0	0
147	0	0	0	0	7.5	7.5	7.5	7.5	7.5	7.5	7.5	7.5	7.5	7.5	7.5	7.5	0	0	0	0	0	0	0	0	0	0	0	0
148	0	0	0	0	7.5	7.5	7.5	7.5	7.5	7.5	7.5	7.5	7.5	7.5	7.5	7.5	0	0	0	0	0	0	0	0	0	0	0	0
149	0	0	0	0	7.5	7.5	7.5	7.5	7.5	7.5	7.5	7.5	7.5	7.5	7.5	7.5	0	0	0	0	0	0	0	0	0	0	0	0
150	0	0	0	0	7.5	7.5	7.5	7.5	7.5	7.5	7.5	7.5	7.5	7.5	7.5	7.5	0	0	0	0	0	0	0	0	0	0	0	0
151	0	0	0	0	7.5	7.5	7.5	7.5	7.5	7.5	7.5	7.5	7.5	7.5	7.5	7.5	0	0	0	0	0	0	0	0	0	0	0	0
152	0	0	0	0	7.5	7.5	7.5	7.5	7.5	7.5	7.5	7.5	7.5	7.5	7.5	7.5	0	0	0	0	0	0	0	0	0	0	0	0
153	0	0	0	0	7.5	7.5	7.5	7.5	7.5	7.5	7.5	7.5	7.5	7.5	7.5	7.5	0	0	0	0	0	0	0	0	0	0	0	0
154	0	0	0	0	7.5	7.5	7.5	7.5	7.5	7.5	7.5	7.5	7.5	7.5	7.5	7.5	0	0	0	0	0	0	0	0	0	0	0	0
155	0	0	0	0	7.5	7.5	7.5	7.5	7.5	7.5	7.5	7.5	7.5	7.5	7.5	7.5	0	0	0	0	0	0	0	0	0	0	0	0
156	0	0	0	0	3.0323768	3.984895	7.5	7.5	7.5	7.5	3.0612383	5.1453962	7.5	7.5	7.5	7.5	1	1	0	0	0	0	1	1	0	0	0	0
157	0	0	0	0	7.5	7.5	7.5	7.5	7.5	7.5	7.5	7.5	7.5	7.5	7.5	7.5	0	0	0	0	0	0	0	0	0	0	0	0
158	0	0	0	0	7.5	7.5	7.5	7.5	7.5	7.5	7.5	7.5	7.5	7.5	7.5	7.5	0	0	0	0	0	0	0	0	0	0	0	0
159	0	0	0	0	4.2815771	6.1198187	6.8852334	7.464294	7.5	7.5	4.9067154	6.6757355	7.0097156	7.5	7.5	7.5	1	1	1	1	0	0	1	1	1	0	0	0
160	0	0	0	0	7.5	7.5	7.5	7.5	7.5	7.5	7.5	7.5	7.5	7.5	7.5	7.5	0	0	0	0	0	0	0	0	0	0	0	0
161	0	0	0	0	7.5	7.5	7.5	7.5	7.5	7.5	7.5	7.5	7.5	7.5	7.5	7.5	0	0	0	0	0	0	0	0	0	0	0	0
162	0	0	0	0	7.5	7.5	7.5	7.5	7.5	7.5	7.5	7.5	7.5	7.5	7.5	7.5	0	0	0	0	0	0	0	0	0	0	0	0
163	0	0	0	0	7.5	7.5	7.5	7.5	7.5	7.5	7.5	7.5	7.5	7.5	7.5	7.5	0	0	0	0	0	0	0	0	0	0	0	0
164	0	0	0	0	7.5	7.5	7.5	7.5	7.5	7.5	7.5	7.5	7.5	7.5	7.5	7.5	0	0	0	0	0	0	0	0	0	0	0	0
165	0	0	0	0	7.5	7.5	7.5	7.5	7.5	7.5	7.5	7.5	7.5	7.5	7.5	7.5	0	0	0	0	0	0	0	0	0	0	0	0
166	0	0	0	0	7.5	7.5	7.5	7.5	7.5	7.5	7.5	7.5	7.5	7.5	7.5	7.5	0	0	0	0	0	0	0	0	0	0	0	0
167	0	0	0	0	1.8740686	6.1914148	7.5	7.5	7.5	7.5	3.1156094	6.8026137	7.5	7.5	7.5	7.5	1	1	0	0	0	0	1	1	0	0	0	0
168	0	0	0	0	7.5	7.5	7.5	7.5	7.5	7.5	7.5	7.5	7.5	7.5	7.5	7.5	0	0	0	0	0	0	0	0	0	0	0	0
169	0	0	0	0	.25276512	1.4702985	2.7347367	3.9820068	4.6501808	5.997601	.72273088	2.5695641	3.9253166	4.0556865	5.5587239	7.5	1	1	1	1	1	1	1	1	1	1	1	0
170	0	0	0	0	7.5	7.5	7.5	7.5	7.5	7.5	7.5	7.5	7.5	7.5	7.5	7.5	0	0	0	0	0	0	0	0	0	0	0	0
171	0	0	0	0	7.5	7.5	7.5	7.5	7.5	7.5	7.5	7.5	7.5	7.5	7.5	7.5	0	0	0	0	0	0	0	0	0	0	0	0
172	0	0	0	0	7.5	7.5	7.5	7.5	7.5	7.5	7.5	7.5	7.5	7.5	7.5	7.5	0	0	0	0	0	0	0	0	0	0	0	0
173	0	0	0	0	7.5	7.5	7.5	7.5	7.5	7.5	7.5	7.5	7.5	7.5	7.5	7.5	0	0	0	0	0	0	0	0	0	0	0	0
174	0	0	0	0	7.5	7.5	7.5	7.5	7.5	7.5	7.5	7.5	7.5	7.5	7.5	7.5	0	0	0	0	0	0	0	0	0	0	0	0
175	0	0	0	0	7.5	7.5	7.5	7.5	7.5	7.5	7.5	7.5	7.5	7.5	7.5	7.5	0	0	0	0	0	0	0	0	0	0	0	0
176	0	0	0	0	7.5	7.5	7.5	7.5	7.5	7.5	7.5	7.5	7.5	7.5	7.5	7.5	0	0	0	0	0	0	0	0	0	0	0	0
177	0	0	0	0	7.5	7.5	7.5	7.5	7.5	7.5	7.5	7.5	7.5	7.5	7.5	7.5	0	0	0	0	0	0	0	0	0	0	0	0
178	0	0	0	0	5.785347	7.5	7.5	7.5	7.5	7.5	5.9178476	7.5	7.5	7.5	7.5	7.5	1	0	0	0	0	0	1	0	0	0	0	0
179	0	0	0	0	7.5	7.5	7.5	7.5	7.5	7.5	7.5	7.5	7.5	7.5	7.5	7.5	0	0	0	0	0	0	0	0	0	0	0	0
180	0	0	0	0	7.5	7.5	7.5	7.5	7.5	7.5	7.5	7.5	7.5	7.5	7.5	7.5	0	0	0	0	0	0	0	0	0	0	0	0
181	0	0	0	0	7.5	7.5	7.5	7.5	7.5	7.5	7.5	7.5	7.5	7.5	7.5	7.5	0	0	0	0	0	0	0	0	0	0	0	0
182	0	0	0	0	.0055069923	1.3869756	4.5230446	6.9766049	7.2496676	7.5	.70962608	4.0816946	4.695725	7.0367379	7.5	7.5	1	1	1	1	1	0	1	1	1	1	0	0
183	0	0	0	0	7.5	7.5	7.5	7.5	7.5	7.5	7.5	7.5	7.5	7.5	7.5	7.5	0	0	0	0	0	0	0	0	0	0	0	0
184	0	0	0	0	5.6625996	7.5	7.5	7.5	7.5	7.5	5.7740622	7.5	7.5	7.5	7.5	7.5	1	0	0	0	0	0	1	0	0	0	0	0
185	0	0	0	0	7.5	7.5	7.5	7.5	7.5	7.5	7.5	7.5	7.5	7.5	7.5	7.5	0	0	0	0	0	0	0	0	0	0	0	0
186	0	0	0	0	7.5	7.5	7.5	7.5	7.5	7.5	7.5	7.5	7.5	7.5	7.5	7.5	0	0	0	0	0	0	0	0	0	0	0	0
187	0	0	0	0	3.2112947	7.5	7.5	7.5	7.5	7.5	3.4233539	7.5	7.5	7.5	7.5	7.5	1	0	0	0	0	0	1	0	0	0	0	0
188	0	0	0	0	7.5	7.5	7.5	7.5	7.5	7.5	7.5	7.5	7.5	7.5	7.5	7.5	0	0	0	0	0	0	0	0	0	0	0	0
189	0	0	0	0	7.5	7.5	7.5	7.5	7.5	7.5	7.5	7.5	7.5	7.5	7.5	7.5	0	0	0	0	0	0	0	0	0	0	0	0
190	0	0	0	0	7.5	7.5	7.5	7.5	7.5	7.5	7.5	7.5	7.5	7.5	7.5	7.5	0	0	0	0	0	0	0	0	0	0	0	0
191	0	0	0	0	7.5	7.5	7.5	7.5	7.5	7.5	7.5	7.5	7.5	7.5	7.5	7.5	0	0	0	0	0	0	0	0	0	0	0	0
192	0	0	0	0	7.5	7.5	7.5	7.5	7.5	7.5	7.5	7.5	7.5	7.5	7.5	7.5	0	0	0	0	0	0	0	0	0	0	0	0
193	0	0	0	0	7.5	7.5	7.5	7.5	7.5	7.5	7.5	7.5	7.5	7.5	7.5	7.5	0	0	0	0	0	0	0	0	0	0	0	0
194	0	0	0	0	7.5	7.5	7.5	7.5	7.5	7.5	7.5	7.5	7.5	7.5	7.5	7.5	0	0	0	0	0	0	0	0	0	0	0	0
195	0	0	0	0	7.5	7.5	7.5	7.5	7.5	7.5	7.5	7.5	7.5	7.5	7.5	7.5	0	0	0	0	0	0	0	0	0	0	0	0
196	0	0	0	0	7.5	7.5	7.5	7.5	7.5	7.5	7.5	7.5	7.5	7.5	7.5	7.5	0	0	0	0	0	0	0	0	0	0	0	0
197	0	0	0	0	7.5	7.5	7.5	7.5	7.5	7.5	7.5	7.5	7.5	7.5	7.5	7.5	0	0	0	0	0	0	0	0	0	0	0	0
198	0	0	0	0	7.5	7.5	7.5	7.5	7.5	7.5	7.5	7.5	7.5	7.5	7.5	7.5	0	0	0	0	0	0	0	0	0	0	0	0
199	0	0	0	0	7.5	7.5	7.5	7.5	7.5	7.5	7.5	7.5	7.5	7.5	7.5	7.5	0	0	0	0	0	0	0	0	0	0	0	0
200	0	0	0	0	5.8669515	6.8958354	7.5	7.5	7.5	7.5	6.067091	7.118351	7.5	7.5	7.5	7.5	1	1	0	0	0	0	1	1	0	0	0	0
201	0	0	0	0	4.0953288	4.4638433	4.4638433	4.4638433	4.4638433	4.4638433	4.1819797	4.4638433	4.4638433	4.4638433	4.4638433	4.4638433	1	0	0	0	0	0	1	0	0	0	0	1
202	0	0	0	0	7.5	7.5	7.5	7.5	7.5	7.5	7.5	7.5	7.5	7.5	7.5	7.5	0	0	0	0	0	0	0	0	0	0	0	0
203	0	0	0	0	7.5	7.5	7.5	7.5	7.5	7.5	7.5	7.5	7.5	7.5	7.5	7.5	0	0	0	0	0	0	0	0	0	0	0	0
204	0	0	0	0	7.5	7.5	7.5	7.5	7.5	7.5	7.5	7.5	7.5	7.5	7.5	7.5	0	0	0	0	0	0	0	0	0	0	0	0
205	0	0	0	0	7.5	7.5	7.5	7.5	7.5	7.5	7.5	7.5	7.5	7.5	7.5	7.5	0	0	0	0	0	0	0	0	0	0	0	0
206	0	0	0	0	7.5	7.5	7.5	7.5	7.5	7.5	7.5	7.5	7.5	7.5	7.5	7.5	0	0	0	0	0	0	0	0	0	0	0	0
207	0	0	0	0	7.5	7.5	7.5	7.5	7.5	7.5	7.5	7.5	7.5	7.5	7.5	7.5	0	0	0	0	0	0	0	0	0	0	0	0
208	0	0	0	0	7.5	7.5	7.5	7.5	7.5	7.5	7.5	7.5	7.5	7.5	7.5	7.5	0	0	0	0	0	0	0	0	0	0	0	0
209	0	0	0	0	1.3572456	2.3282349	7.5	7.5	7.5	7.5	1.4818119	2.6812861	7.5	7.5	7.5	7.5	1	1	0	0	0	0	1	1	0	0	0	0
210	0	0	0	0	1.7584168	7.5	7.5	7.5	7.5	7.5	3.8537631	7.5	7.5	7.5	7.5	7.5	1	0	0	0	0	0	1	0	0	0	0	0
211	0	0	0	0	7.5	7.5	7.5	7.5	7.5	7.5	7.5	7.5	7.5	7.5	7.5	7.5	0	0	0	0	0	0	0	0	0	0	0	0
212	0	0	0	0	7.5	7.5	7.5	7.5	7.5	7.5	7.5	7.5	7.5	7.5	7.5	7.5	0	0	0	0	0	0	0	0	0	0	0	0
213	0	0	0	0	5.3828669	6.448894	7.5	7.5	7.5	7.5	5.4561543	7.2318859	7.5	7.5	7.5	7.5	1	1	0	0	0	0	1	1	0	0	0	0
214	0	0	0	0	3.9917946	7.5	7.5	7.5	7.5	7.5	4.2693038	7.5	7.5	7.5	7.5	7.5	1	0	0	0	0	0	1	0	0	0	0	0
215	0	0	0	0	7.5	7.5	7.5	7.5	7.5	7.5	7.5	7.5	7.5	7.5	7.5	7.5	0	0	0	0	0	0	0	0	0	0	0	0
216	0	0	0	0	5.1900692	7.5	7.5	7.5	7.5	7.5	5.3992062	7.5	7.5	7.5	7.5	7.5	1	0	0	0	0	0	1	0	0	0	0	0
217	0	0	0	0	7.5	7.5	7.5	7.5	7.5	7.5	7.5	7.5	7.5	7.5	7.5	7.5	0	0	0	0	0	0	0	0	0	0	0	0
218	0	0	0	0	7.5	7.5	7.5	7.5	7.5	7.5	7.5	7.5	7.5	7.5	7.5	7.5	0	0	0	0	0	0	0	0	0	0	0	0
219	0	0	0	0	7.5	7.5	7.5	7.5	7.5	7.5	7.5	7.5	7.5	7.5	7.5	7.5	0	0	0	0	0	0	0	0	0	0	0	0
220	0	0	0	0	7.5	7.5	7.5	7.5	7.5	7.5	7.5	7.5	7.5	7.5	7.5	7.5	0	0	0	0	0	0	0	0	0	0	0	0
221	0	0	0	0	7.5	7.5	7.5	7.5	7.5	7.5	7.5	7.5	7.5	7.5	7.5	7.5	0	0	0	0	0	0	0	0	0	0	0	0
222	0	0	0	0	7.5	7.5	7.5	7.5	7.5	7.5	7.5	7.5	7.5	7.5	7.5	7.5	0	0	0	0	0	0	0	0	0	0	0	0
223	0	0	0	0	4.1468625	5.7226529	6.7716656	7.5	7.5	7.5	4.6950727	6.353539	6.9275327	7.5	7.5	7.5	1	1	1	0	0	0	1	1	1	0	0	0
224	0	0	0	0	7.5	7.5	7.5	7.5	7.5	7.5	7.5	7.5	7.5	7.5	7.5	7.5	0	0	0	0	0	0	0	0	0	0	0	0
225	0	0	0	0	7.5	7.5	7.5	7.5	7.5	7.5	7.5	7.5	7.5	7.5	7.5	7.5	0	0	0	0	0	0	0	0	0	0	0	0
226	0	0	0	0	7.2366991	7.5	7.5	7.5	7.5	7.5	7.5	7.5	7.5	7.5	7.5	7.5	1	0	0	0	0	0	0	0	0	0	0	0
227	0	0	0	0	7.5	7.5	7.5	7.5	7.5	7.5	7.5	7.5	7.5	7.5	7.5	7.5	0	0	0	0	0	0	0	0	0	0	0	0
228	0	0	0	0	7.5	7.5	7.5	7.5	7.5	7.5	7.5	7.5	7.5	7.5	7.5	7.5	0	0	0	0	0	0	0	0	0	0	0	0
229	0	0	0	0	7.5	7.5	7.5	7.5	7.5	7.5	7.5	7.5	7.5	7.5	7.5	7.5	0	0	0	0	0	0	0	0	0	0	0	0
230	0	0	0	0	7.5	7.5	7.5	7.5	7.5	7.5	7.5	7.5	7.5	7.5	7.5	7.5	0	0	0	0	0	0	0	0	0	0	0	0
231	0	0	0	0	7.5	7.5	7.5	7.5	7.5	7.5	7.5	7.5	7.5	7.5	7.5	7.5	0	0	0	0	0	0	0	0	0	0	0	0
232	0	0	0	0	7.5	7.5	7.5	7.5	7.5	7.5	7.5	7.5	7.5	7.5	7.5	7.5	0	0	0	0	0	0	0	0	0	0	0	0
233	0	0	0	0	7.5	7.5	7.5	7.5	7.5	7.5	7.5	7.5	7.5	7.5	7.5	7.5	0	0	0	0	0	0	0	0	0	0	0	0
234	0	0	0	0	7.5	7.5	7.5	7.5	7.5	7.5	7.5	7.5	7.5	7.5	7.5	7.5	0	0	0	0	0	0	0	0	0	0	0	0
235	0	0	0	0	4.2211151	7.5	7.5	7.5	7.5	7.5	4.3325162	7.5	7.5	7.5	7.5	7.5	1	0	0	0	0	0	1	0	0	0	0	0
236	0	0	0	0	7.5	7.5	7.5	7.5	7.5	7.5	7.5	7.5	7.5	7.5	7.5	7.5	0	0	0	0	0	0	0	0	0	0	0	0
237	0	0	0	0	7.5	7.5	7.5	7.5	7.5	7.5	7.5	7.5	7.5	7.5	7.5	7.5	0	0	0	0	0	0	0	0	0	0	0	0
238	0	0	0	0	2.776917	7.5	7.5	7.5	7.5	7.5	3.0976062	7.5	7.5	7.5	7.5	7.5	1	0	0	0	0	0	1	0	0	0	0	0
239	0	0	0	0	7.5	7.5	7.5	7.5	7.5	7.5	7.5	7.5	7.5	7.5	7.5	7.5	0	0	0	0	0	0	0	0	0	0	0	0
240	0	0	0	0	7.5	7.5	7.5	7.5	7.5	7.5	7.5	7.5	7.5	7.5	7.5	7.5	0	0	0	0	0	0	0	0	0	0	0	0
241	0	0	0	0	7.5	7.5	7.5	7.5	7.5	7.5	7.5	7.5	7.5	7.5	7.5	7.5	0	0	0	0	0	0	0	0	0	0	0	0
242	0	0	0	0	7.5	7.5	7.5	7.5	7.5	7.5	7.5	7.5	7.5	7.5	7.5	7.5	0	0	0	0	0	0	0	0	0	0	0	0
243	0	0	0	0	7.5	7.5	7.5	7.5	7.5	7.5	7.5	7.5	7.5	7.5	7.5	7.5	0	0	0	0	0	0	0	0	0	0	0	0
244	0	0	0	0	7.5	7.5	7.5	7.5	7.5	7.5	7.5	7.5	7.5	7.5	7.5	7.5	0	0	0	0	0	0	0	0	0	0	0	0
245	0	0	0	0	7.5	7.5	7.5	7.5	7.5	7.5	7.5	7.5	7.5	7.5	7.5	7.5	0	0	0	0	0	0	0	0	0	0	0	0
246	0	0	0	0	7.5	7.5	7.5	7.5	7.5	7.5	7.5	7.5	7.5	7.5	7.5	7.5	0	0	0	0	0	0	0	0	0	0	0	0
247	0	0	0	0	7.5	7.5	7.5	7.5	7.5	7.5	7.5	7.5	7.5	7.5	7.5	7.5	0	0	0	0	0	0	0	0	0	0	0	0
248	0	0	0	0	7.5	7.5	7.5	7.5	7.5	7.5	7.5	7.5	7.5	7.5	7.5	7.5	0	0	0	0	0	0	0	0	0	0	0	0
249	0	0	0	0	7.5	7.5	7.5	7.5	7.5	7.5	7.5	7.5	7.5	7.5	7.5	7.5	0	0	0	0	0	0	0	0	0	0	0	0
250	0	0	0	0	7.5	7.5	7.5	7.5	7.5	7.5	7.5	7.5	7.5	7.5	7.5	7.5	0	0	0	0	0	0	0	0	0	0	0	0
251	0	0	0	0	7.5	7.5	7.5	7.5	7.5	7.5	7.5	7.5	7.5	7.5	7.5	7.5	0	0	0	0	0	0	0	0	0	0	0	0
252	0	0	0	0	5.9810562	7.5	7.5	7.5	7.5	7.5	6.0227504	7.5	7.5	7.5	7.5	7.5	1	0	0	0	0	0	1	0	0	0	0	0
253	0	0	0	0	7.5	7.5	7.5	7.5	7.5	7.5	7.5	7.5	7.5	7.5	7.5	7.5	0	0	0	0	0	0	0	0	0	0	0	0
254	0	0	0	0	.20059517	7.5	7.5	7.5	7.5	7.5	.32253125	7.5	7.5	7.5	7.5	7.5	1	0	0	0	0	0	1	0	0	0	0	0
255	0	0	0	0	6.2152109	7.5	7.5	7.5	7.5	7.5	7.5	7.5	7.5	7.5	7.5	7.5	1	0	0	0	0	0	0	0	0	0	0	0
256	0	0	0	0	7.5	7.5	7.5	7.5	7.5	7.5	7.5	7.5	7.5	7.5	7.5	7.5	0	0	0	0	0	0	0	0	0	0	0	0
257	0	0	0	0	7.5	7.5	7.5	7.5	7.5	7.5	7.5	7.5	7.5	7.5	7.5	7.5	0	0	0	0	0	0	0	0	0	0	0	0
258	0	0	0	0	2.7240002	7.5	7.5	7.5	7.5	7.5	2.8698516	7.5	7.5	7.5	7.5	7.5	1	0	0	0	0	0	1	0	0	0	0	0
259	0	0	0	0	7.5	7.5	7.5	7.5	7.5	7.5	7.5	7.5	7.5	7.5	7.5	7.5	0	0	0	0	0	0	0	0	0	0	0	0
260	0	0	0	0	7.5	7.5	7.5	7.5	7.5	7.5	7.5	7.5	7.5	7.5	7.5	7.5	0	0	0	0	0	0	0	0	0	0	0	0
261	0	0	0	0	7.5	7.5	7.5	7.5	7.5	7.5	7.5	7.5	7.5	7.5	7.5	7.5	0	0	0	0	0	0	0	0	0	0	0	0
262	0	0	0	0	7.5	7.5	7.5	7.5	7.5	7.5	7.5	7.5	7.5	7.5	7.5	7.5	0	0	0	0	0	0	0	0	0	0	0	0
263	0	0	0	0	7.4745474	7.5	7.5	7.5	7.5	7.5	7.5	7.5	7.5	7.5	7.5	7.5	1	0	0	0	0	0	0	0	0	0	0	0
264	0	0	0	0	7.5	7.5	7.5	7.5	7.5	7.5	7.5	7.5	7.5	7.5	7.5	7.5	0	0	0	0	0	0	0	0	0	0	0	0
265	0	0	0	0	7.5	7.5	7.5	7.5	7.5	7.5	7.5	7.5	7.5	7.5	7.5	7.5	0	0	0	0	0	0	0	0	0	0	0	0
266	0	0	0	0	7.5	7.5	7.5	7.5	7.5	7.5	7.5	7.5	7.5	7.5	7.5	7.5	0	0	0	0	0	0	0	0	0	0	0	0
267	0	0	0	0	7.3936763	7.5	7.5	7.5	7.5	7.5	7.4496026	7.5	7.5	7.5	7.5	7.5	1	0	0	0	0	0	1	0	0	0	0	0
268	0	0	0	0	7.5	7.5	7.5	7.5	7.5	7.5	7.5	7.5	7.5	7.5	7.5	7.5	0	0	0	0	0	0	0	0	0	0	0	0
269	0	0	0	0	7.5	7.5	7.5	7.5	7.5	7.5	7.5	7.5	7.5	7.5	7.5	7.5	0	0	0	0	0	0	0	0	0	0	0	0
270	0	0	0	0	7.5	7.5	7.5	7.5	7.5	7.5	7.5	7.5	7.5	7.5	7.5	7.5	0	0	0	0	0	0	0	0	0	0	0	0
271	0	0	0	0	7.5	7.5	7.5	7.5	7.5	7.5	7.5	7.5	7.5	7.5	7.5	7.5	0	0	0	0	0	0	0	0	0	0	0	0
272	0	0	0	0	7.5	7.5	7.5	7.5	7.5	7.5	7.5	7.5	7.5	7.5	7.5	7.5	0	0	0	0	0	0	0	0	0	0	0	0
273	0	0	0	0	7.5	7.5	7.5	7.5	7.5	7.5	7.5	7.5	7.5	7.5	7.5	7.5	0	0	0	0	0	0	0	0	0	0	0	0
274	0	0	0	0	3.3660426	7.5	7.5	7.5	7.5	7.5	3.5951831	7.5	7.5	7.5	7.5	7.5	1	0	0	0	0	0	1	0	0	0	0	0
275	0	0	0	0	4.0720186	6.9370775	7.5	7.5	7.5	7.5	4.8739562	7.5	7.5	7.5	7.5	7.5	1	1	0	0	0	0	1	0	0	0	0	0
276	0	0	0	0	7.5	7.5	7.5	7.5	7.5	7.5	7.5	7.5	7.5	7.5	7.5	7.5	0	0	0	0	0	0	0	0	0	0	0	0
277	0	0	0	0	7.5	7.5	7.5	7.5	7.5	7.5	7.5	7.5	7.5	7.5	7.5	7.5	0	0	0	0	0	0	0	0	0	0	0	0
278	0	0	0	0	7.5	7.5	7.5	7.5	7.5	7.5	7.5	7.5	7.5	7.5	7.5	7.5	0	0	0	0	0	0	0	0	0	0	0	0
279	0	0	0	0	7.5	7.5	7.5	7.5	7.5	7.5	7.5	7.5	7.5	7.5	7.5	7.5	0	0	0	0	0	0	0	0	0	0	0	0
280	0	0	0	0	7.5	7.5	7.5	7.5	7.5	7.5	7.5	7.5	7.5	7.5	7.5	7.5	0	0	0	0	0	0	0	0	0	0	0	0
281	0	0	0	0	2.9831009	4.2069769	5.3179698	7.5	7.5	7.5	3.7371218	5.2390437	5.7080965	7.5	7.5	7.5	1	1	1	0	0	0	1	1	1	0	0	0
282	0	0	0	0	3.4639978	4.8383136	6.4975529	7.5	7.5	7.5	3.5772765	4.9990797	6.5963292	7.5	7.5	7.5	1	1	1	0	0	0	1	1	1	0	0	0
283	0	0	0	0	7.5	7.5	7.5	7.5	7.5	7.5	7.5	7.5	7.5	7.5	7.5	7.5	0	0	0	0	0	0	0	0	0	0	0	0
284	0	0	0	0	7.5	7.5	7.5	7.5	7.5	7.5	7.5	7.5	7.5	7.5	7.5	7.5	0	0	0	0	0	0	0	0	0	0	0	0
285	0	0	0	0	1.9097706	6.0903726	7.481288	7.5	7.5	7.5	2.591327	6.1004643	7.5	7.5	7.5	7.5	1	1	1	0	0	0	1	1	0	0	0	0
286	0	0	0	0	7.5	7.5	7.5	7.5	7.5	7.5	7.5	7.5	7.5	7.5	7.5	7.5	0	0	0	0	0	0	0	0	0	0	0	0
287	0	0	0	0	7.5	7.5	7.5	7.5	7.5	7.5	7.5	7.5	7.5	7.5	7.5	7.5	0	0	0	0	0	0	0	0	0	0	0	0
288	0	0	0	0	7.5	7.5	7.5	7.5	7.5	7.5	7.5	7.5	7.5	7.5	7.5	7.5	0	0	0	0	0	0	0	0	0	0	0	0
289	0	0	0	0	7.5	7.5	7.5	7.5	7.5	7.5	7.5	7.5	7.5	7.5	7.5	7.5	0	0	0	0	0	0	0	0	0	0	0	0
290	0	0	0	0	7.5	7.5	7.5	7.5	7.5	7.5	7.5	7.5	7.5	7.5	7.5	7.5	0	0	0	0	0	0	0	0	0	0	0	0
291	0	0	0	0	7.5	7.5	7.5	7.5	7.5	7.5	7.5	7.5	7.5	7.5	7.5	7.5	0	0	0	0	0	0	0	0	0	0	0	0
292	0	0	0	0	7.5	7.5	7.5	7.5	7.5	7.5	7.5	7.5	7.5	7.5	7.5	7.5	0	0	0	0	0	0	0	0	0	0	0	0
293	0	0	0	0	7.5	7.5	7.5	7.5	7.5	7.5	7.5	7.5	7.5	7.5	7.5	7.5	0	0	0	0	0	0	0	0	0	0	0	0
294	0	0	0	0	7.5	7.5	7.5	7.5	7.5	7.5	7.5	7.5	7.5	7.5	7.5	7.5	0	0	0	0	0	0	0	0	0	0	0	0
295	0	0	0	0	7.5	7.5	7.5	7.5	7.5	7.5	7.5	7.5	7.5	7.5	7.5	7.5	0	0	0	0	0	0	0	0	0	0	0	0
296	0	0	0	0	7.5	7.5	7.5	7.5	7.5	7.5	7.5	7.5	7.5	7.5	7.5	7.5	0	0	0	0	0	0	0	0	0	0	0	0
297	0	0	0	0	7.5	7.5	7.5	7.5	7.5	7.5	7.5	7.5	7.5	7.5	7.5	7.5	0	0	0	0	0	0	0	0	0	0	0	0
298	0	0	0	0	7.5	7.5	7.5	7.5	7.5	7.5	7.5	7.5	7.5	7.5	7.5	7.5	0	0	0	0	0	0	0	0	0	0	0	0
299	0	0	0	0	7.5	7.5	7.5	7.5	7.5	7.5	7.5	7.5	7.5	7.5	7.5	7.5	0	0	0	0	0	0	0	0	0	0	0	0
300	0	0	0	0	7.5	7.5	7.5	7.5	7.5	7.5	7.5	7.5	7.5	7.5	7.5	7.5	0	0	0	0	0	0	0	0	0	0	0	0
301	0	0	0	0	5.8048897	7.5	7.5	7.5	7.5	7.5	5.8235164	7.5	7.5	7.5	7.5	7.5	1	0	0	0	0	0	1	0	0	0	0	0
302	0	0	0	0	7.5	7.5	7.5	7.5	7.5	7.5	7.5	7.5	7.5	7.5	7.5	7.5	0	0	0	0	0	0	0	0	0	0	0	0
303	0	0	0	0	.6618346	7.5	7.5	7.5	7.5	7.5	.96865147	7.5	7.5	7.5	7.5	7.5	1	0	0	0	0	0	1	0	0	0	0	0
304	0	0	0	0	7.5	7.5	7.5	7.5	7.5	7.5	7.5	7.5	7.5	7.5	7.5	7.5	0	0	0	0	0	0	0	0	0	0	0	0
305	0	0	0	0	7.5	7.5	7.5	7.5	7.5	7.5	7.5	7.5	7.5	7.5	7.5	7.5	0	0	0	0	0	0	0	0	0	0	0	0
306	0	0	0	0	7.5	7.5	7.5	7.5	7.5	7.5	7.5	7.5	7.5	7.5	7.5	7.5	0	0	0	0	0	0	0	0	0	0	0	0
307	0	0	0	0	7.5	7.5	7.5	7.5	7.5	7.5	7.5	7.5	7.5	7.5	7.5	7.5	0	0	0	0	0	0	0	0	0	0	0	0
308	0	0	0	0	7.5	7.5	7.5	7.5	7.5	7.5	7.5	7.5	7.5	7.5	7.5	7.5	0	0	0	0	0	0	0	0	0	0	0	0
309	0	0	0	0	7.5	7.5	7.5	7.5	7.5	7.5	7.5	7.5	7.5	7.5	7.5	7.5	0	0	0	0	0	0	0	0	0	0	0	0
310	0	0	0	0	7.5	7.5	7.5	7.5	7.5	7.5	7.5	7.5	7.5	7.5	7.5	7.5	0	0	0	0	0	0	0	0	0	0	0	0
311	0	0	0	0	7.5	7.5	7.5	7.5	7.5	7.5	7.5	7.5	7.5	7.5	7.5	7.5	0	0	0	0	0	0	0	0	0	0	0	0
312	0	0	0	0	3.1184952	7.5	7.5	7.5	7.5	7.5	3.8181491	7.5	7.5	7.5	7.5	7.5	1	0	0	0	0	0	1	0	0	0	0	0
313	0	0	0	0	7.5	7.5	7.5	7.5	7.5	7.5	7.5	7.5	7.5	7.5	7.5	7.5	0	0	0	0	0	0	0	0	0	0	0	0
314	0	0	0	0	7.5	7.5	7.5	7.5	7.5	7.5	7.5	7.5	7.5	7.5	7.5	7.5	0	0	0	0	0	0	0	0	0	0	0	0
315	0	0	0	0	7.5	7.5	7.5	7.5	7.5	7.5	7.5	7.5	7.5	7.5	7.5	7.5	0	0	0	0	0	0	0	0	0	0	0	0
316	0	0	0	0	4.3089876	7.5	7.5	7.5	7.5	7.5	5.4040213	7.5	7.5	7.5	7.5	7.5	1	0	0	0	0	0	1	0	0	0	0	0
317	0	0	0	0	7.5	7.5	7.5	7.5	7.5	7.5	7.5	7.5	7.5	7.5	7.5	7.5	0	0	0	0	0	0	0	0	0	0	0	0
318	0	0	0	0	7.5	7.5	7.5	7.5	7.5	7.5	7.5	7.5	7.5	7.5	7.5	7.5	0	0	0	0	0	0	0	0	0	0	0	0
319	0	0	0	0	7.5	7.5	7.5	7.5	7.5	7.5	7.5	7.5	7.5	7.5	7.5	7.5	0	0	0	0	0	0	0	0	0	0	0	0
320	0	0	0	0	1.3111348	2.3940742	6.0175529	7.5	7.5	7.5	2.3323939	4.1256161	7.3428531	7.5	7.5	7.5	1	1	1	0	0	0	1	1	1	0	0	0
321	0	0	0	0	7.5	7.5	7.5	7.5	7.5	7.5	7.5	7.5	7.5	7.5	7.5	7.5	0	0	0	0	0	0	0	0	0	0	0	0
322	0	0	0	0	7.5	7.5	7.5	7.5	7.5	7.5	7.5	7.5	7.5	7.5	7.5	7.5	0	0	0	0	0	0	0	0	0	0	0	0
323	0	0	0	0	.31999481	4.6706309	5.875649	6.3599658	7.5	7.5	.96194136	4.751296	6.1629763	7.5	7.5	7.5	1	1	1	1	0	0	1	1	1	0	0	0
324	0	0	0	0	7.5	7.5	7.5	7.5	7.5	7.5	7.5	7.5	7.5	7.5	7.5	7.5	0	0	0	0	0	0	0	0	0	0	0	0
325	0	0	0	0	7.5	7.5	7.5	7.5	7.5	7.5	7.5	7.5	7.5	7.5	7.5	7.5	0	0	0	0	0	0	0	0	0	0	0	0
326	0	0	0	0	7.5	7.5	7.5	7.5	7.5	7.5	7.5	7.5	7.5	7.5	7.5	7.5	0	0	0	0	0	0	0	0	0	0	0	0
327	0	0	0	0	7.5	7.5	7.5	7.5	7.5	7.5	7.5	7.5	7.5	7.5	7.5	7.5	0	0	0	0	0	0	0	0	0	0	0	0
328	0	0	0	0	7.5	7.5	7.5	7.5	7.5	7.5	7.5	7.5	7.5	7.5	7.5	7.5	0	0	0	0	0	0	0	0	0	0	0	0
329	0	0	0	0	7.5	7.5	7.5	7.5	7.5	7.5	7.5	7.5	7.5	7.5	7.5	7.5	0	0	0	0	0	0	0	0	0	0	0	0
330	0	0	0	0	7.5	7.5	7.5	7.5	7.5	7.5	7.5	7.5	7.5	7.5	7.5	7.5	0	0	0	0	0	0	0	0	0	0	0	0
331	0	0	0	0	7.5	7.5	7.5	7.5	7.5	7.5	7.5	7.5	7.5	7.5	7.5	7.5	0	0	0	0	0	0	0	0	0	0	0	0
332	0	0	0	0	7.5	7.5	7.5	7.5	7.5	7.5	7.5	7.5	7.5	7.5	7.5	7.5	0	0	0	0	0	0	0	0	0	0	0	0
333	0	0	0	0	7.5	7.5	7.5	7.5	7.5	7.5	7.5	7.5	7.5	7.5	7.5	7.5	0	0	0	0	0	0	0	0	0	0	0	0
334	0	0	0	0	7.5	7.5	7.5	7.5	7.5	7.5	7.5	7.5	7.5	7.5	7.5	7.5	0	0	0	0	0	0	0	0	0	0	0	0
335	0	0	0	0	7.5	7.5	7.5	7.5	7.5	7.5	7.5	7.5	7.5	7.5	7.5	7.5	0	0	0	0	0	0	0	0	0	0	0	0
336	0	0	0	0	7.5	7.5	7.5	7.5	7.5	7.5	7.5	7.5	7.5	7.5	7.5	7.5	0	0	0	0	0	0	0	0	0	0	0	0
337	0	0	0	0	7.5	7.5	7.5	7.5	7.5	7.5	7.5	7.5	7.5	7.5	7.5	7.5	0	0	0	0	0	0	0	0	0	0	0	0
338	0	0	0	0	1.6099342	1.7165259	2.2078288	5.0230913	5.389667	7.0088038	1.7024902	2.0601676	3.0742805	5.0516944	5.6511321	7.5	1	1	1	1	1	1	1	1	1	1	1	0
339	0	0	0	0	1.5203952	7.5	7.5	7.5	7.5	7.5	2.4222596	7.5	7.5	7.5	7.5	7.5	1	0	0	0	0	0	1	0	0	0	0	0
340	0	0	0	0	7.5	7.5	7.5	7.5	7.5	7.5	7.5	7.5	7.5	7.5	7.5	7.5	0	0	0	0	0	0	0	0	0	0	0	0
341	0	0	0	0	7.5	7.5	7.5	7.5	7.5	7.5	7.5	7.5	7.5	7.5	7.5	7.5	0	0	0	0	0	0	0	0	0	0	0	0
342	0	0	0	0	7.5	7.5	7.5	7.5	7.5	7.5	7.5	7.5	7.5	7.5	7.5	7.5	0	0	0	0	0	0	0	0	0	0	0	0
343	0	0	0	0	4.6577783	7.5	7.5	7.5	7.5	7.5	4.9271836	7.5	7.5	7.5	7.5	7.5	1	0	0	0	0	0	1	0	0	0	0	0
344	0	0	0	0	7.5	7.5	7.5	7.5	7.5	7.5	7.5	7.5	7.5	7.5	7.5	7.5	0	0	0	0	0	0	0	0	0	0	0	0
345	0	0	0	0	7.5	7.5	7.5	7.5	7.5	7.5	7.5	7.5	7.5	7.5	7.5	7.5	0	0	0	0	0	0	0	0	0	0	0	0
346	0	0	0	0	7.5	7.5	7.5	7.5	7.5	7.5	7.5	7.5	7.5	7.5	7.5	7.5	0	0	0	0	0	0	0	0	0	0	0	0
347	0	0	0	0	7.5	7.5	7.5	7.5	7.5	7.5	7.5	7.5	7.5	7.5	7.5	7.5	0	0	0	0	0	0	0	0	0	0	0	0
348	0	0	0	0	7.5	7.5	7.5	7.5	7.5	7.5	7.5	7.5	7.5	7.5	7.5	7.5	0	0	0	0	0	0	0	0	0	0	0	0
349	0	0	0	0	7.5	7.5	7.5	7.5	7.5	7.5	7.5	7.5	7.5	7.5	7.5	7.5	0	0	0	0	0	0	0	0	0	0	0	0
350	0	0	0	0	7.5	7.5	7.5	7.5	7.5	7.5	7.5	7.5	7.5	7.5	7.5	7.5	0	0	0	0	0	0	0	0	0	0	0	0
351	0	0	0	0	7.5	7.5	7.5	7.5	7.5	7.5	7.5	7.5	7.5	7.5	7.5	7.5	0	0	0	0	0	0	0	0	0	0	0	0
352	0	0	0	0	7.5	7.5	7.5	7.5	7.5	7.5	7.5	7.5	7.5	7.5	7.5	7.5	0	0	0	0	0	0	0	0	0	0	0	0
353	0	0	0	0	7.5	7.5	7.5	7.5	7.5	7.5	7.5	7.5	7.5	7.5	7.5	7.5	0	0	0	0	0	0	0	0	0	0	0	0
354	0	0	0	0	5.3516984	7.5	7.5	7.5	7.5	7.5	6.3831105	7.5	7.5	7.5	7.5	7.5	1	0	0	0	0	0	1	0	0	0	0	0
355	0	0	0	0	7.5	7.5	7.5	7.5	7.5	7.5	7.5	7.5	7.5	7.5	7.5	7.5	0	0	0	0	0	0	0	0	0	0	0	0
356	0	0	0	0	7.5	7.5	7.5	7.5	7.5	7.5	7.5	7.5	7.5	7.5	7.5	7.5	0	0	0	0	0	0	0	0	0	0	0	0
357	0	0	0	0	7.5	7.5	7.5	7.5	7.5	7.5	7.5	7.5	7.5	7.5	7.5	7.5	0	0	0	0	0	0	0	0	0	0	0	0
358	0	0	0	0	7.5	7.5	7.5	7.5	7.5	7.5	7.5	7.5	7.5	7.5	7.5	7.5	0	0	0	0	0	0	0	0	0	0	0	0
359	0	0	0	0	7.5	7.5	7.5	7.5	7.5	7.5	7.5	7.5	7.5	7.5	7.5	7.5	0	0	0	0	0	0	0	0	0	0	0	0
360	0	0	0	0	7.5	7.5	7.5	7.5	7.5	7.5	7.5	7.5	7.5	7.5	7.5	7.5	0	0	0	0	0	0	0	0	0	0	0	0
361	0	0	0	0	7.5	7.5	7.5	7.5	7.5	7.5	7.5	7.5	7.5	7.5	7.5	7.5	0	0	0	0	0	0	0	0	0	0	0	0
362	0	0	0	0	7.5	7.5	7.5	7.5	7.5	7.5	7.5	7.5	7.5	7.5	7.5	7.5	0	0	0	0	0	0	0	0	0	0	0	0
363	0	0	0	0	7.5	7.5	7.5	7.5	7.5	7.5	7.5	7.5	7.5	7.5	7.5	7.5	0	0	0	0	0	0	0	0	0	0	0	0
364	0	0	0	0	7.5	7.5	7.5	7.5	7.5	7.5	7.5	7.5	7.5	7.5	7.5	7.5	0	0	0	0	0	0	0	0	0	0	0	0
365	0	0	0	0	7.5	7.5	7.5	7.5	7.5	7.5	7.5	7.5	7.5	7.5	7.5	7.5	0	0	0	0	0	0	0	0	0	0	0	0
366	0	0	0	0	7.5	7.5	7.5	7.5	7.5	7.5	7.5	7.5	7.5	7.5	7.5	7.5	0	0	0	0	0	0	0	0	0	0	0	0
367	0	0	0	0	7.5	7.5	7.5	7.5	7.5	7.5	7.5	7.5	7.5	7.5	7.5	7.5	0	0	0	0	0	0	0	0	0	0	0	0
368	0	0	0	0	7.5	7.5	7.5	7.5	7.5	7.5	7.5	7.5	7.5	7.5	7.5	7.5	0	0	0	0	0	0	0	0	0	0	0	0
369	0	0	0	0	5.8589067	7.5	7.5	7.5	7.5	7.5	5.8620291	7.5	7.5	7.5	7.5	7.5	1	0	0	0	0	0	1	0	0	0	0	0
370	0	0	0	0	7.5	7.5	7.5	7.5	7.5	7.5	7.5	7.5	7.5	7.5	7.5	7.5	0	0	0	0	0	0	0	0	0	0	0	0
371	0	0	0	0	7.5	7.5	7.5	7.5	7.5	7.5	7.5	7.5	7.5	7.5	7.5	7.5	0	0	0	0	0	0	0	0	0	0	0	0
372	0	0	0	0	7.5	7.5	7.5	7.5	7.5	7.5	7.5	7.5	7.5	7.5	7.5	7.5	0	0	0	0	0	0	0	0	0	0	0	0
373	0	0	0	0	7.5	7.5	7.5	7.5	7.5	7.5	7.5	7.5	7.5	7.5	7.5	7.5	0	0	0	0	0	0	0	0	0	0	0	0
374	0	0	0	0	7.5	7.5	7.5	7.5	7.5	7.5	7.5	7.5	7.5	7.5	7.5	7.5	0	0	0	0	0	0	0	0	0	0	0	0
375	0	0	0	0	.8002767	5.9842563	6.7918758	7.5	7.5	7.5	1.3366289	6.11691	7.4460702	7.5	7.5	7.5	1	1	1	0	0	0	1	1	1	0	0	0
376	0	0	0	0	7.5	7.5	7.5	7.5	7.5	7.5	7.5	7.5	7.5	7.5	7.5	7.5	0	0	0	0	0	0	0	0	0	0	0	0
377	0	0	0	0	.36136833	1.9688041	2.8933821	3.1610918	3.673003	4.4539728	.88170379	2.7951574	3.0764523	3.6626256	3.796447	7.5	1	1	1	1	1	1	1	1	1	1	1	0
378	0	0	0	0	7.5	7.5	7.5	7.5	7.5	7.5	7.5	7.5	7.5	7.5	7.5	7.5	0	0	0	0	0	0	0	0	0	0	0	0
379	0	0	0	0	7.5	7.5	7.5	7.5	7.5	7.5	7.5	7.5	7.5	7.5	7.5	7.5	0	0	0	0	0	0	0	0	0	0	0	0
380	0	0	0	0	6.9198461	7.5	7.5	7.5	7.5	7.5	7.3301873	7.5	7.5	7.5	7.5	7.5	1	0	0	0	0	0	1	0	0	0	0	0
381	0	0	0	0	7.5	7.5	7.5	7.5	7.5	7.5	7.5	7.5	7.5	7.5	7.5	7.5	0	0	0	0	0	0	0	0	0	0	0	0
382	0	0	0	0	7.5	7.5	7.5	7.5	7.5	7.5	7.5	7.5	7.5	7.5	7.5	7.5	0	0	0	0	0	0	0	0	0	0	0	0
383	0	0	0	0	7.5	7.5	7.5	7.5	7.5	7.5	7.5	7.5	7.5	7.5	7.5	7.5	0	0	0	0	0	0	0	0	0	0	0	0
384	0	0	0	0	7.5	7.5	7.5	7.5	7.5	7.5	7.5	7.5	7.5	7.5	7.5	7.5	0	0	0	0	0	0	0	0	0	0	0	0
385	0	0	0	0	7.5	7.5	7.5	7.5	7.5	7.5	7.5	7.5	7.5	7.5	7.5	7.5	0	0	0	0	0	0	0	0	0	0	0	0
386	0	0	0	0	7.5	7.5	7.5	7.5	7.5	7.5	7.5	7.5	7.5	7.5	7.5	7.5	0	0	0	0	0	0	0	0	0	0	0	0
387	0	0	0	0	7.5	7.5	7.5	7.5	7.5	7.5	7.5	7.5	7.5	7.5	7.5	7.5	0	0	0	0	0	0	0	0	0	0	0	0
388	0	0	0	0	7.5	7.5	7.5	7.5	7.5	7.5	7.5	7.5	7.5	7.5	7.5	7.5	0	0	0	0	0	0	0	0	0	0	0	0
389	0	0	0	0	.3064433	1.8156538	3.9123299	4.7734375	6.9612355	7.5	.62601107	2.0858045	4.7164879	6.0973163	7.2014923	7.5	1	1	1	1	1	0	1	1	1	1	1	0
390	0	0	0	0	7.5	7.5	7.5	7.5	7.5	7.5	7.5	7.5	7.5	7.5	7.5	7.5	0	0	0	0	0	0	0	0	0	0	0	0
391	0	0	0	0	7.5	7.5	7.5	7.5	7.5	7.5	7.5	7.5	7.5	7.5	7.5	7.5	0	0	0	0	0	0	0	0	0	0	0	0
392	0	0	0	0	7.5	7.5	7.5	7.5	7.5	7.5	7.5	7.5	7.5	7.5	7.5	7.5	0	0	0	0	0	0	0	0	0	0	0	0
393	0	0	0	0	7.5	7.5	7.5	7.5	7.5	7.5	7.5	7.5	7.5	7.5	7.5	7.5	0	0	0	0	0	0	0	0	0	0	0	0
394	0	0	0	0	7.5	7.5	7.5	7.5	7.5	7.5	7.5	7.5	7.5	7.5	7.5	7.5	0	0	0	0	0	0	0	0	0	0	0	0
395	0	0	0	0	7.5	7.5	7.5	7.5	7.5	7.5	7.5	7.5	7.5	7.5	7.5	7.5	0	0	0	0	0	0	0	0	0	0	0	0
396	0	0	0	0	7.5	7.5	7.5	7.5	7.5	7.5	7.5	7.5	7.5	7.5	7.5	7.5	0	0	0	0	0	0	0	0	0	0	0	0
397	0	0	0	0	7.5	7.5	7.5	7.5	7.5	7.5	7.5	7.5	7.5	7.5	7.5	7.5	0	0	0	0	0	0	0	0	0	0	0	0
398	0	0	0	0	7.5	7.5	7.5	7.5	7.5	7.5	7.5	7.5	7.5	7.5	7.5	7.5	0	0	0	0	0	0	0	0	0	0	0	0
399	0	0	0	0	1.3748393	2.0439465	3.1737854	4.0981145	4.7705488	5.3462963	1.8941785	2.23522	3.8036354	4.4458861	4.8923111	7.5	1	1	1	1	1	1	1	1	1	1	1	0
400	0	0	0	0	4.1444883	7.5	7.5	7.5	7.5	7.5	4.7704415	7.5	7.5	7.5	7.5	7.5	1	0	0	0	0	0	1	0	0	0	0	0
401	0	0	0	0	7.5	7.5	7.5	7.5	7.5	7.5	7.5	7.5	7.5	7.5	7.5	7.5	0	0	0	0	0	0	0	0	0	0	0	0
402	0	0	0	0	7.5	7.5	7.5	7.5	7.5	7.5	7.5	7.5	7.5	7.5	7.5	7.5	0	0	0	0	0	0	0	0	0	0	0	0
403	0	0	0	0	7.5	7.5	7.5	7.5	7.5	7.5	7.5	7.5	7.5	7.5	7.5	7.5	0	0	0	0	0	0	0	0	0	0	0	0
404	0	0	0	0	1.9382617	7.2433772	7.5	7.5	7.5	7.5	2.12976	7.5	7.5	7.5	7.5	7.5	1	1	0	0	0	0	1	0	0	0	0	0
405	0	0	0	0	7.5	7.5	7.5	7.5	7.5	7.5	7.5	7.5	7.5	7.5	7.5	7.5	0	0	0	0	0	0	0	0	0	0	0	0
406	0	0	0	0	7.5	7.5	7.5	7.5	7.5	7.5	7.5	7.5	7.5	7.5	7.5	7.5	0	0	0	0	0	0	0	0	0	0	0	0
407	0	0	0	0	7.5	7.5	7.5	7.5	7.5	7.5	7.5	7.5	7.5	7.5	7.5	7.5	0	0	0	0	0	0	0	0	0	0	0	0
408	0	0	0	0	7.5	7.5	7.5	7.5	7.5	7.5	7.5	7.5	7.5	7.5	7.5	7.5	0	0	0	0	0	0	0	0	0	0	0	0
409	0	0	0	0	7.5	7.5	7.5	7.5	7.5	7.5	7.5	7.5	7.5	7.5	7.5	7.5	0	0	0	0	0	0	0	0	0	0	0	0
410	0	0	0	0	7.5	7.5	7.5	7.5	7.5	7.5	7.5	7.5	7.5	7.5	7.5	7.5	0	0	0	0	0	0	0	0	0	0	0	0
411	0	0	0	0	7.5	7.5	7.5	7.5	7.5	7.5	7.5	7.5	7.5	7.5	7.5	7.5	0	0	0	0	0	0	0	0	0	0	0	0
412	0	0	0	0	7.5	7.5	7.5	7.5	7.5	7.5	7.5	7.5	7.5	7.5	7.5	7.5	0	0	0	0	0	0	0	0	0	0	0	0
413	0	0	0	0	.59725034	1.9652464	4.4719148	6.4255977	7.3069253	7.5	1.8038217	2.6156964	5.6399388	6.73598	7.5	7.5	1	1	1	1	1	0	1	1	1	1	0	0
414	0	0	0	0	2.8179383	4.1920056	4.3522487	5.8870301	6.9672017	7.5	2.8627441	4.2486601	5.5035892	6.8245516	7.5	7.5	1	1	1	1	1	0	1	1	1	1	0	0
415	0	0	0	0	7.5	7.5	7.5	7.5	7.5	7.5	7.5	7.5	7.5	7.5	7.5	7.5	0	0	0	0	0	0	0	0	0	0	0	0
416	0	0	0	0	7.5	7.5	7.5	7.5	7.5	7.5	7.5	7.5	7.5	7.5	7.5	7.5	0	0	0	0	0	0	0	0	0	0	0	0
417	0	0	0	0	7.5	7.5	7.5	7.5	7.5	7.5	7.5	7.5	7.5	7.5	7.5	7.5	0	0	0	0	0	0	0	0	0	0	0	0
418	0	0	0	0	1.1370542	4.1416478	7.2061915	7.5	7.5	7.5	1.2039537	4.7462335	7.241456	7.5	7.5	7.5	1	1	1	0	0	0	1	1	1	0	0	0
419	0	0	0	0	7.5	7.5	7.5	7.5	7.5	7.5	7.5	7.5	7.5	7.5	7.5	7.5	0	0	0	0	0	0	0	0	0	0	0	0
420	0	0	0	0	7.5	7.5	7.5	7.5	7.5	7.5	7.5	7.5	7.5	7.5	7.5	7.5	0	0	0	0	0	0	0	0	0	0	0	0
421	0	0	0	0	7.5	7.5	7.5	7.5	7.5	7.5	7.5	7.5	7.5	7.5	7.5	7.5	0	0	0	0	0	0	0	0	0	0	0	0
422	0	0	0	0	7.3367319	7.5	7.5	7.5	7.5	7.5	7.494585	7.5	7.5	7.5	7.5	7.5	1	0	0	0	0	0	1	0	0	0	0	0
423	0	0	0	0	7.5	7.5	7.5	7.5	7.5	7.5	7.5	7.5	7.5	7.5	7.5	7.5	0	0	0	0	0	0	0	0	0	0	0	0
424	0	0	0	0	7.5	7.5	7.5	7.5	7.5	7.5	7.5	7.5	7.5	7.5	7.5	7.5	0	0	0	0	0	0	0	0	0	0	0	0
425	0	0	0	0	7.5	7.5	7.5	7.5	7.5	7.5	7.5	7.5	7.5	7.5	7.5	7.5	0	0	0	0	0	0	0	0	0	0	0	0
426	0	0	0	0	7.5	7.5	7.5	7.5	7.5	7.5	7.5	7.5	7.5	7.5	7.5	7.5	0	0	0	0	0	0	0	0	0	0	0	0
427	0	0	0	0	7.5	7.5	7.5	7.5	7.5	7.5	7.5	7.5	7.5	7.5	7.5	7.5	0	0	0	0	0	0	0	0	0	0	0	0
428	0	0	0	0	7.5	7.5	7.5	7.5	7.5	7.5	7.5	7.5	7.5	7.5	7.5	7.5	0	0	0	0	0	0	0	0	0	0	0	0
429	0	0	0	0	7.5	7.5	7.5	7.5	7.5	7.5	7.5	7.5	7.5	7.5	7.5	7.5	0	0	0	0	0	0	0	0	0	0	0	0
430	0	0	0	0	7.5	7.5	7.5	7.5	7.5	7.5	7.5	7.5	7.5	7.5	7.5	7.5	0	0	0	0	0	0	0	0	0	0	0	0
431	0	0	0	0	7.5	7.5	7.5	7.5	7.5	7.5	7.5	7.5	7.5	7.5	7.5	7.5	0	0	0	0	0	0	0	0	0	0	0	0
432	0	0	0	0	7.5	7.5	7.5	7.5	7.5	7.5	7.5	7.5	7.5	7.5	7.5	7.5	0	0	0	0	0	0	0	0	0	0	0	0
433	0	0	0	0	7.5	7.5	7.5	7.5	7.5	7.5	7.5	7.5	7.5	7.5	7.5	7.5	0	0	0	0	0	0	0	0	0	0	0	0
434	0	0	0	0	7.5	7.5	7.5	7.5	7.5	7.5	7.5	7.5	7.5	7.5	7.5	7.5	0	0	0	0	0	0	0	0	0	0	0	0
435	0	0	0	0	7.5	7.5	7.5	7.5	7.5	7.5	7.5	7.5	7.5	7.5	7.5	7.5	0	0	0	0	0	0	0	0	0	0	0	0
436	0	0	0	0	7.5	7.5	7.5	7.5	7.5	7.5	7.5	7.5	7.5	7.5	7.5	7.5	0	0	0	0	0	0	0	0	0	0	0	0
437	0	0	0	0	7.5	7.5	7.5	7.5	7.5	7.5	7.5	7.5	7.5	7.5	7.5	7.5	0	0	0	0	0	0	0	0	0	0	0	0
438	0	0	0	0	7.5	7.5	7.5	7.5	7.5	7.5	7.5	7.5	7.5	7.5	7.5	7.5	0	0	0	0	0	0	0	0	0	0	0	0
439	0	0	0	0	7.5	7.5	7.5	7.5	7.5	7.5	7.5	7.5	7.5	7.5	7.5	7.5	0	0	0	0	0	0	0	0	0	0	0	0
440	0	0	0	0	7.5	7.5	7.5	7.5	7.5	7.5	7.5	7.5	7.5	7.5	7.5	7.5	0	0	0	0	0	0	0	0	0	0	0	0
441	0	0	0	0	7.5	7.5	7.5	7.5	7.5	7.5	7.5	7.5	7.5	7.5	7.5	7.5	0	0	0	0	0	0	0	0	0	0	0	0
442	0	0	0	0	7.5	7.5	7.5	7.5	7.5	7.5	7.5	7.5	7.5	7.5	7.5	7.5	0	0	0	0	0	0	0	0	0	0	0	0
443	0	0	0	0	.45412359	7.5	7.5	7.5	7.5	7.5	.68351579	7.5	7.5	7.5	7.5	7.5	1	0	0	0	0	0	1	0	0	0	0	0
444	0	0	0	0	7.5	7.5	7.5	7.5	7.5	7.5	7.5	7.5	7.5	7.5	7.5	7.5	0	0	0	0	0	0	0	0	0	0	0	0
445	0	0	0	0	7.5	7.5	7.5	7.5	7.5	7.5	7.5	7.5	7.5	7.5	7.5	7.5	0	0	0	0	0	0	0	0	0	0	0	0
446	0	0	0	0	1.9137421	3.6635199	4.3931031	5.2132316	6.5784583	7.5	2.8689625	3.7211735	5.1119061	5.6733394	6.6179252	7.5	1	1	1	1	1	0	1	1	1	1	1	0
447	0	0	0	0	7.5	7.5	7.5	7.5	7.5	7.5	7.5	7.5	7.5	7.5	7.5	7.5	0	0	0	0	0	0	0	0	0	0	0	0
448	0	0	0	0	7.5	7.5	7.5	7.5	7.5	7.5	7.5	7.5	7.5	7.5	7.5	7.5	0	0	0	0	0	0	0	0	0	0	0	0
449	0	0	0	0	7.5	7.5	7.5	7.5	7.5	7.5	7.5	7.5	7.5	7.5	7.5	7.5	0	0	0	0	0	0	0	0	0	0	0	0
450	0	0	0	0	7.5	7.5	7.5	7.5	7.5	7.5	7.5	7.5	7.5	7.5	7.5	7.5	0	0	0	0	0	0	0	0	0	0	0	0
451	0	0	0	0	7.5	7.5	7.5	7.5	7.5	7.5	7.5	7.5	7.5	7.5	7.5	7.5	0	0	0	0	0	0	0	0	0	0	0	0
452	0	0	0	0	7.5	7.5	7.5	7.5	7.5	7.5	7.5	7.5	7.5	7.5	7.5	7.5	0	0	0	0	0	0	0	0	0	0	0	0
453	0	0	0	0	7.5	7.5	7.5	7.5	7.5	7.5	7.5	7.5	7.5	7.5	7.5	7.5	0	0	0	0	0	0	0	0	0	0	0	0
454	0	0	0	0	7.5	7.5	7.5	7.5	7.5	7.5	7.5	7.5	7.5	7.5	7.5	7.5	0	0	0	0	0	0	0	0	0	0	0	0
455	0	0	0	0	7.5	7.5	7.5	7.5	7.5	7.5	7.5	7.5	7.5	7.5	7.5	7.5	0	0	0	0	0	0	0	0	0	0	0	0
456	0	0	0	0	7.5	7.5	7.5	7.5	7.5	7.5	7.5	7.5	7.5	7.5	7.5	7.5	0	0	0	0	0	0	0	0	0	0	0	0
457	0	0	0	0	7.5	7.5	7.5	7.5	7.5	7.5	7.5	7.5	7.5	7.5	7.5	7.5	0	0	0	0	0	0	0	0	0	0	0	0
458	0	0	0	0	7.5	7.5	7.5	7.5	7.5	7.5	7.5	7.5	7.5	7.5	7.5	7.5	0	0	0	0	0	0	0	0	0	0	0	0
459	0	0	0	0	7.5	7.5	7.5	7.5	7.5	7.5	7.5	7.5	7.5	7.5	7.5	7.5	0	0	0	0	0	0	0	0	0	0	0	0
460	0	0	0	0	7.5	7.5	7.5	7.5	7.5	7.5	7.5	7.5	7.5	7.5	7.5	7.5	0	0	0	0	0	0	0	0	0	0	0	0
461	0	0	0	0	7.5	7.5	7.5	7.5	7.5	7.5	7.5	7.5	7.5	7.5	7.5	7.5	0	0	0	0	0	0	0	0	0	0	0	0
462	0	0	0	0	7.5	7.5	7.5	7.5	7.5	7.5	7.5	7.5	7.5	7.5	7.5	7.5	0	0	0	0	0	0	0	0	0	0	0	0
463	0	0	0	0	7.5	7.5	7.5	7.5	7.5	7.5	7.5	7.5	7.5	7.5	7.5	7.5	0	0	0	0	0	0	0	0	0	0	0	0
464	0	0	0	0	7.5	7.5	7.5	7.5	7.5	7.5	7.5	7.5	7.5	7.5	7.5	7.5	0	0	0	0	0	0	0	0	0	0	0	0
465	0	0	0	0	7.5	7.5	7.5	7.5	7.5	7.5	7.5	7.5	7.5	7.5	7.5	7.5	0	0	0	0	0	0	0	0	0	0	0	0
466	0	0	0	0	7.5	7.5	7.5	7.5	7.5	7.5	7.5	7.5	7.5	7.5	7.5	7.5	0	0	0	0	0	0	0	0	0	0	0	0
467	0	0	0	0	7.5	7.5	7.5	7.5	7.5	7.5	7.5	7.5	7.5	7.5	7.5	7.5	0	0	0	0	0	0	0	0	0	0	0	0
468	0	0	0	0	7.5	7.5	7.5	7.5	7.5	7.5	7.5	7.5	7.5	7.5	7.5	7.5	0	0	0	0	0	0	0	0	0	0	0	0
469	0	0	0	0	7.5	7.5	7.5	7.5	7.5	7.5	7.5	7.5	7.5	7.5	7.5	7.5	0	0	0	0	0	0	0	0	0	0	0	0
470	0	0	0	0	7.5	7.5	7.5	7.5	7.5	7.5	7.5	7.5	7.5	7.5	7.5	7.5	0	0	0	0	0	0	0	0	0	0	0	0
471	0	0	0	0	7.5	7.5	7.5	7.5	7.5	7.5	7.5	7.5	7.5	7.5	7.5	7.5	0	0	0	0	0	0	0	0	0	0	0	0
472	0	0	0	0	.055066407	3.57108	3.8122578	4.9946122	6.51192	7.5	.57058907	3.5906856	4.1834097	5.7414112	6.6155748	7.5	1	1	1	1	1	0	1	1	1	1	1	0
473	0	0	0	0	3.5586901	7.5	7.5	7.5	7.5	7.5	4.5037446	7.5	7.5	7.5	7.5	7.5	1	0	0	0	0	0	1	0	0	0	0	0
474	0	0	0	0	7.5	7.5	7.5	7.5	7.5	7.5	7.5	7.5	7.5	7.5	7.5	7.5	0	0	0	0	0	0	0	0	0	0	0	0
475	0	0	0	0	7.5	7.5	7.5	7.5	7.5	7.5	7.5	7.5	7.5	7.5	7.5	7.5	0	0	0	0	0	0	0	0	0	0	0	0
476	0	0	0	0	7.5	7.5	7.5	7.5	7.5	7.5	7.5	7.5	7.5	7.5	7.5	7.5	0	0	0	0	0	0	0	0	0	0	0	0
477	0	0	0	0	.049157772	7.5	7.5	7.5	7.5	7.5	1.0389144	7.5	7.5	7.5	7.5	7.5	1	0	0	0	0	0	1	0	0	0	0	0
478	0	0	0	0	4.4611187	5.3408689	6.7874064	7.5	7.5	7.5	4.8783636	5.6802359	7.3690629	7.5	7.5	7.5	1	1	1	0	0	0	1	1	1	0	0	0
479	0	0	0	0	.78197306	1.373063	2.868366	4.7840357	5.6962647	6.7933421	.98800409	1.4397885	3.276145	5.3601484	5.8300734	7.5	1	1	1	1	1	1	1	1	1	1	1	0
480	0	0	0	0	.84212011	1.5694523	6.8483286	7.5	7.5	7.5	.85462654	4.658607	6.8941097	7.5	7.5	7.5	1	1	1	0	0	0	1	1	1	0	0	0
481	0	0	0	0	2.6246397	7.5	7.5	7.5	7.5	7.5	3.0029166	7.5	7.5	7.5	7.5	7.5	1	0	0	0	0	0	1	0	0	0	0	0
482	0	0	0	0	7.5	7.5	7.5	7.5	7.5	7.5	7.5	7.5	7.5	7.5	7.5	7.5	0	0	0	0	0	0	0	0	0	0	0	0
483	0	0	0	0	7.5	7.5	7.5	7.5	7.5	7.5	7.5	7.5	7.5	7.5	7.5	7.5	0	0	0	0	0	0	0	0	0	0	0	0
484	0	0	0	0	1.4469211	5.374229	6.2063804	7.4798222	7.5	7.5	1.5913528	6.0004635	7.3083901	7.5	7.5	7.5	1	1	1	1	0	0	1	1	1	0	0	0
485	0	0	0	0	7.5	7.5	7.5	7.5	7.5	7.5	7.5	7.5	7.5	7.5	7.5	7.5	0	0	0	0	0	0	0	0	0	0	0	0
486	0	0	0	0	7.5	7.5	7.5	7.5	7.5	7.5	7.5	7.5	7.5	7.5	7.5	7.5	0	0	0	0	0	0	0	0	0	0	0	0
487	0	0	0	0	7.5	7.5	7.5	7.5	7.5	7.5	7.5	7.5	7.5	7.5	7.5	7.5	0	0	0	0	0	0	0	0	0	0	0	0
488	0	0	0	0	7.5	7.5	7.5	7.5	7.5	7.5	7.5	7.5	7.5	7.5	7.5	7.5	0	0	0	0	0	0	0	0	0	0	0	0
489	0	0	0	0	7.5	7.5	7.5	7.5	7.5	7.5	7.5	7.5	7.5	7.5	7.5	7.5	0	0	0	0	0	0	0	0	0	0	0	0
490	0	0	0	0	7.5	7.5	7.5	7.5	7.5	7.5	7.5	7.5	7.5	7.5	7.5	7.5	0	0	0	0	0	0	0	0	0	0	0	0
491	0	0	0	0	7.5	7.5	7.5	7.5	7.5	7.5	7.5	7.5	7.5	7.5	7.5	7.5	0	0	0	0	0	0	0	0	0	0	0	0
492	0	0	0	0	7.5	7.5	7.5	7.5	7.5	7.5	7.5	7.5	7.5	7.5	7.5	7.5	0	0	0	0	0	0	0	0	0	0	0	0
493	0	0	0	0	7.5	7.5	7.5	7.5	7.5	7.5	7.5	7.5	7.5	7.5	7.5	7.5	0	0	0	0	0	0	0	0	0	0	0	0
494	0	0	0	0	7.5	7.5	7.5	7.5	7.5	7.5	7.5	7.5	7.5	7.5	7.5	7.5	0	0	0	0	0	0	0	0	0	0	0	0
495	0	0	0	0	6.3620639	7.5	7.5	7.5	7.5	7.5	7.5	7.5	7.5	7.5	7.5	7.5	1	0	0	0	0	0	0	0	0	0	0	0
496	0	0	0	0	7.5	7.5	7.5	7.5	7.5	7.5	7.5	7.5	7.5	7.5	7.5	7.5	0	0	0	0	0	0	0	0	0	0	0	0
497	0	0	0	0	7.5	7.5	7.5	7.5	7.5	7.5	7.5	7.5	7.5	7.5	7.5	7.5	0	0	0	0	0	0	0	0	0	0	0	0
498	0	0	0	0	7.5	7.5	7.5	7.5	7.5	7.5	7.5	7.5	7.5	7.5	7.5	7.5	0	0	0	0	0	0	0	0	0	0	0	0
499	0	0	0	0	5.2232776	5.8875942	7.4438205	7.5	7.5	7.5	5.7805667	6.0684633	7.5	7.5	7.5	7.5	1	1	1	0	0	0	1	1	0	0	0	0
500	0	0	0	0	7.5	7.5	7.5	7.5	7.5	7.5	7.5	7.5	7.5	7.5	7.5	7.5	0	0	0	0	0	0	0	0	0	0	0	0
501	0	0	0	0	5.530098	5.530098	5.530098	5.530098	5.530098	5.530098	5.530098	5.530098	5.530098	5.530098	5.530098	5.530098	0	0	0	0	0	0	0	0	0	0	0	1
502	0	0	0	0	7.5	7.5	7.5	7.5	7.5	7.5	7.5	7.5	7.5	7.5	7.5	7.5	0	0	0	0	0	0	0	0	0	0	0	0
503	0	0	0	0	7.5	7.5	7.5	7.5	7.5	7.5	7.5	7.5	7.5	7.5	7.5	7.5	0	0	0	0	0	0	0	0	0	0	0	0
504	0	0	0	0	7.5	7.5	7.5	7.5	7.5	7.5	7.5	7.5	7.5	7.5	7.5	7.5	0	0	0	0	0	0	0	0	0	0	0	0
505	0	0	0	0	7.5	7.5	7.5	7.5	7.5	7.5	7.5	7.5	7.5	7.5	7.5	7.5	0	0	0	0	0	0	0	0	0	0	0	0
506	0	0	0	0	7.5	7.5	7.5	7.5	7.5	7.5	7.5	7.5	7.5	7.5	7.5	7.5	0	0	0	0	0	0	0	0	0	0	0	0
507	0	0	0	0	7.5	7.5	7.5	7.5	7.5	7.5	7.5	7.5	7.5	7.5	7.5	7.5	0	0	0	0	0	0	0	0	0	0	0	0
508	0	0	0	0	7.5	7.5	7.5	7.5	7.5	7.5	7.5	7.5	7.5	7.5	7.5	7.5	0	0	0	0	0	0	0	0	0	0	0	0
509	0	0	0	0	7.5	7.5	7.5	7.5	7.5	7.5	7.5	7.5	7.5	7.5	7.5	7.5	0	0	0	0	0	0	0	0	0	0	0	0
510	0	0	0	0	7.5	7.5	7.5	7.5	7.5	7.5	7.5	7.5	7.5	7.5	7.5	7.5	0	0	0	0	0	0	0	0	0	0	0	0
511	0	0	0	0	1.1801481	2.0707722	2.4052994	2.8851485	3.94416	6.0825315	1.5742627	2.2977855	2.6581414	3.9235234	4.10251	7.5	1	1	1	1	1	1	1	1	1	1	1	0
512	0	0	0	0	7.5	7.5	7.5	7.5	7.5	7.5	7.5	7.5	7.5	7.5	7.5	7.5	0	0	0	0	0	0	0	0	0	0	0	0
513	0	0	0	0	7.5	7.5	7.5	7.5	7.5	7.5	7.5	7.5	7.5	7.5	7.5	7.5	0	0	0	0	0	0	0	0	0	0	0	0
514	0	0	0	0	2.2601655	2.2601655	2.2601655	2.2601655	2.2601655	2.2601655	2.2601655	2.2601655	2.2601655	2.2601655	2.2601655	2.2601655	0	0	0	0	0	0	0	0	0	0	0	1
515	0	0	0	0	7.5	7.5	7.5	7.5	7.5	7.5	7.5	7.5	7.5	7.5	7.5	7.5	0	0	0	0	0	0	0	0	0	0	0	0
516	0	0	0	0	7.5	7.5	7.5	7.5	7.5	7.5	7.5	7.5	7.5	7.5	7.5	7.5	0	0	0	0	0	0	0	0	0	0	0	0
517	0	0	0	0	7.5	7.5	7.5	7.5	7.5	7.5	7.5	7.5	7.5	7.5	7.5	7.5	0	0	0	0	0	0	0	0	0	0	0	0
518	0	0	0	0	7.5	7.5	7.5	7.5	7.5	7.5	7.5	7.5	7.5	7.5	7.5	7.5	0	0	0	0	0	0	0	0	0	0	0	0
519	0	0	0	0	7.5	7.5	7.5	7.5	7.5	7.5	7.5	7.5	7.5	7.5	7.5	7.5	0	0	0	0	0	0	0	0	0	0	0	0
520	0	0	0	0	7.5	7.5	7.5	7.5	7.5	7.5	7.5	7.5	7.5	7.5	7.5	7.5	0	0	0	0	0	0	0	0	0	0	0	0
521	0	0	0	0	7.5	7.5	7.5	7.5	7.5	7.5	7.5	7.5	7.5	7.5	7.5	7.5	0	0	0	0	0	0	0	0	0	0	0	0
522	0	0	0	0	7.5	7.5	7.5	7.5	7.5	7.5	7.5	7.5	7.5	7.5	7.5	7.5	0	0	0	0	0	0	0	0	0	0	0	0
523	0	0	0	0	7.5	7.5	7.5	7.5	7.5	7.5	7.5	7.5	7.5	7.5	7.5	7.5	0	0	0	0	0	0	0	0	0	0	0	0
524	0	0	0	0	.45080093	.9441458	2.3649344	3.533113	3.868943	5.777143	.77331597	1.2673084	2.6558306	3.8570189	5.773674	7.5	1	1	1	1	1	1	1	1	1	1	1	0
525	0	0	0	0	7.5	7.5	7.5	7.5	7.5	7.5	7.5	7.5	7.5	7.5	7.5	7.5	0	0	0	0	0	0	0	0	0	0	0	0
526	0	0	0	0	7.5	7.5	7.5	7.5	7.5	7.5	7.5	7.5	7.5	7.5	7.5	7.5	0	0	0	0	0	0	0	0	0	0	0	0
527	0	0	0	0	7.5	7.5	7.5	7.5	7.5	7.5	7.5	7.5	7.5	7.5	7.5	7.5	0	0	0	0	0	0	0	0	0	0	0	0
528	0	0	0	0	7.5	7.5	7.5	7.5	7.5	7.5	7.5	7.5	7.5	7.5	7.5	7.5	0	0	0	0	0	0	0	0	0	0	0	0
529	0	0	0	0	7.5	7.5	7.5	7.5	7.5	7.5	7.5	7.5	7.5	7.5	7.5	7.5	0	0	0	0	0	0	0	0	0	0	0	0
530	0	0	0	0	7.5	7.5	7.5	7.5	7.5	7.5	7.5	7.5	7.5	7.5	7.5	7.5	0	0	0	0	0	0	0	0	0	0	0	0
531	0	0	0	0	7.5	7.5	7.5	7.5	7.5	7.5	7.5	7.5	7.5	7.5	7.5	7.5	0	0	0	0	0	0	0	0	0	0	0	0
532	0	0	0	0	7.5	7.5	7.5	7.5	7.5	7.5	7.5	7.5	7.5	7.5	7.5	7.5	0	0	0	0	0	0	0	0	0	0	0	0
533	0	0	0	0	7.5	7.5	7.5	7.5	7.5	7.5	7.5	7.5	7.5	7.5	7.5	7.5	0	0	0	0	0	0	0	0	0	0	0	0
534	0	0	0	0	6.5206738	6.5206738	6.5206738	6.5206738	6.5206738	6.5206738	6.5206738	6.5206738	6.5206738	6.5206738	6.5206738	6.5206738	0	0	0	0	0	0	0	0	0	0	0	1
535	0	0	0	0	1.0423809	7.5	7.5	7.5	7.5	7.5	1.3636315	7.5	7.5	7.5	7.5	7.5	1	0	0	0	0	0	1	0	0	0	0	0
536	0	0	0	0	7.5	7.5	7.5	7.5	7.5	7.5	7.5	7.5	7.5	7.5	7.5	7.5	0	0	0	0	0	0	0	0	0	0	0	0
537	0	0	0	0	7.5	7.5	7.5	7.5	7.5	7.5	7.5	7.5	7.5	7.5	7.5	7.5	0	0	0	0	0	0	0	0	0	0	0	0
538	0	0	0	0	7.5	7.5	7.5	7.5	7.5	7.5	7.5	7.5	7.5	7.5	7.5	7.5	0	0	0	0	0	0	0	0	0	0	0	0
539	0	0	0	0	7.5	7.5	7.5	7.5	7.5	7.5	7.5	7.5	7.5	7.5	7.5	7.5	0	0	0	0	0	0	0	0	0	0	0	0
540	0	0	0	0	7.5	7.5	7.5	7.5	7.5	7.5	7.5	7.5	7.5	7.5	7.5	7.5	0	0	0	0	0	0	0	0	0	0	0	0
541	0	0	0	0	7.5	7.5	7.5	7.5	7.5	7.5	7.5	7.5	7.5	7.5	7.5	7.5	0	0	0	0	0	0	0	0	0	0	0	0
542	0	0	0	0	7.5	7.5	7.5	7.5	7.5	7.5	7.5	7.5	7.5	7.5	7.5	7.5	0	0	0	0	0	0	0	0	0	0	0	0
543	0	0	0	0	7.5	7.5	7.5	7.5	7.5	7.5	7.5	7.5	7.5	7.5	7.5	7.5	0	0	0	0	0	0	0	0	0	0	0	0
544	0	0	0	0	7.5	7.5	7.5	7.5	7.5	7.5	7.5	7.5	7.5	7.5	7.5	7.5	0	0	0	0	0	0	0	0	0	0	0	0
545	0	0	0	0	7.5	7.5	7.5	7.5	7.5	7.5	7.5	7.5	7.5	7.5	7.5	7.5	0	0	0	0	0	0	0	0	0	0	0	0
546	0	0	0	0	7.5	7.5	7.5	7.5	7.5	7.5	7.5	7.5	7.5	7.5	7.5	7.5	0	0	0	0	0	0	0	0	0	0	0	0
547	0	0	0	0	7.5	7.5	7.5	7.5	7.5	7.5	7.5	7.5	7.5	7.5	7.5	7.5	0	0	0	0	0	0	0	0	0	0	0	0
548	0	0	0	0	7.5	7.5	7.5	7.5	7.5	7.5	7.5	7.5	7.5	7.5	7.5	7.5	0	0	0	0	0	0	0	0	0	0	0	0
549	0	0	0	0	2.4842885	6.1504254	7.5	7.5	7.5	7.5	2.5368423	7.5	7.5	7.5	7.5	7.5	1	1	0	0	0	0	1	0	0	0	0	0
550	0	0	0	0	7.5	7.5	7.5	7.5	7.5	7.5	7.5	7.5	7.5	7.5	7.5	7.5	0	0	0	0	0	0	0	0	0	0	0	0
551	0	0	0	0	7.5	7.5	7.5	7.5	7.5	7.5	7.5	7.5	7.5	7.5	7.5	7.5	0	0	0	0	0	0	0	0	0	0	0	0
552	0	0	0	0	7.5	7.5	7.5	7.5	7.5	7.5	7.5	7.5	7.5	7.5	7.5	7.5	0	0	0	0	0	0	0	0	0	0	0	0
553	0	0	0	0	2.010354	3.3306463	3.6556728	4.5121522	5.240603	7.5	2.5346076	3.3843389	4.4478817	5.2163982	6.3610806	7.5	1	1	1	1	1	0	1	1	1	1	1	0
554	0	0	0	0	7.5	7.5	7.5	7.5	7.5	7.5	7.5	7.5	7.5	7.5	7.5	7.5	0	0	0	0	0	0	0	0	0	0	0	0
555	0	0	0	0	7.5	7.5	7.5	7.5	7.5	7.5	7.5	7.5	7.5	7.5	7.5	7.5	0	0	0	0	0	0	0	0	0	0	0	0
556	0	0	0	0	7.5	7.5	7.5	7.5	7.5	7.5	7.5	7.5	7.5	7.5	7.5	7.5	0	0	0	0	0	0	0	0	0	0	0	0
557	0	0	0	0	7.5	7.5	7.5	7.5	7.5	7.5	7.5	7.5	7.5	7.5	7.5	7.5	0	0	0	0	0	0	0	0	0	0	0	0
558	0	0	0	0	7.5	7.5	7.5	7.5	7.5	7.5	7.5	7.5	7.5	7.5	7.5	7.5	0	0	0	0	0	0	0	0	0	0	0	0
559	0	0	0	0	7.5	7.5	7.5	7.5	7.5	7.5	7.5	7.5	7.5	7.5	7.5	7.5	0	0	0	0	0	0	0	0	0	0	0	0
560	0	0	0	0	7.5	7.5	7.5	7.5	7.5	7.5	7.5	7.5	7.5	7.5	7.5	7.5	0	0	0	0	0	0	0	0	0	0	0	0
561	0	0	0	0	4.6970882	7.5	7.5	7.5	7.5	7.5	4.82582	7.5	7.5	7.5	7.5	7.5	1	0	0	0	0	0	1	0	0	0	0	0
562	0	0	0	0	7.5	7.5	7.5	7.5	7.5	7.5	7.5	7.5	7.5	7.5	7.5	7.5	0	0	0	0	0	0	0	0	0	0	0	0
563	0	0	0	0	7.5	7.5	7.5	7.5	7.5	7.5	7.5	7.5	7.5	7.5	7.5	7.5	0	0	0	0	0	0	0	0	0	0	0	0
564	0	0	0	0	7.5	7.5	7.5	7.5	7.5	7.5	7.5	7.5	7.5	7.5	7.5	7.5	0	0	0	0	0	0	0	0	0	0	0	0
565	0	0	0	0	7.5	7.5	7.5	7.5	7.5	7.5	7.5	7.5	7.5	7.5	7.5	7.5	0	0	0	0	0	0	0	0	0	0	0	0
566	0	0	0	0	7.5	7.5	7.5	7.5	7.5	7.5	7.5	7.5	7.5	7.5	7.5	7.5	0	0	0	0	0	0	0	0	0	0	0	0
567	0	0	0	0	6.6973429	7.5	7.5	7.5	7.5	7.5	6.7952714	7.5	7.5	7.5	7.5	7.5	1	0	0	0	0	0	1	0	0	0	0	0
568	0	0	0	0	7.5	7.5	7.5	7.5	7.5	7.5	7.5	7.5	7.5	7.5	7.5	7.5	0	0	0	0	0	0	0	0	0	0	0	0
569	0	0	0	0	7.5	7.5	7.5	7.5	7.5	7.5	7.5	7.5	7.5	7.5	7.5	7.5	0	0	0	0	0	0	0	0	0	0	0	0
570	0	0	0	0	7.5	7.5	7.5	7.5	7.5	7.5	7.5	7.5	7.5	7.5	7.5	7.5	0	0	0	0	0	0	0	0	0	0	0	0
571	0	0	0	0	.61313504	7.5	7.5	7.5	7.5	7.5	1.4692334	7.5	7.5	7.5	7.5	7.5	1	0	0	0	0	0	1	0	0	0	0	0
572	0	0	0	0	7.5	7.5	7.5	7.5	7.5	7.5	7.5	7.5	7.5	7.5	7.5	7.5	0	0	0	0	0	0	0	0	0	0	0	0
573	0	0	0	0	7.5	7.5	7.5	7.5	7.5	7.5	7.5	7.5	7.5	7.5	7.5	7.5	0	0	0	0	0	0	0	0	0	0	0	0
574	0	0	0	0	7.5	7.5	7.5	7.5	7.5	7.5	7.5	7.5	7.5	7.5	7.5	7.5	0	0	0	0	0	0	0	0	0	0	0	0
575	0	0	0	0	7.5	7.5	7.5	7.5	7.5	7.5	7.5	7.5	7.5	7.5	7.5	7.5	0	0	0	0	0	0	0	0	0	0	0	0
576	0	0	0	0	7.5	7.5	7.5	7.5	7.5	7.5	7.5	7.5	7.5	7.5	7.5	7.5	0	0	0	0	0	0	0	0	0	0	0	0
577	0	0	0	0	2.8753748	7.5	7.5	7.5	7.5	7.5	3.5192587	7.5	7.5	7.5	7.5	7.5	1	0	0	0	0	0	1	0	0	0	0	0
578	0	0	0	0	7.5	7.5	7.5	7.5	7.5	7.5	7.5	7.5	7.5	7.5	7.5	7.5	0	0	0	0	0	0	0	0	0	0	0	0
579	0	0	0	0	7.5	7.5	7.5	7.5	7.5	7.5	7.5	7.5	7.5	7.5	7.5	7.5	0	0	0	0	0	0	0	0	0	0	0	0
580	0	0	0	0	7.5	7.5	7.5	7.5	7.5	7.5	7.5	7.5	7.5	7.5	7.5	7.5	0	0	0	0	0	0	0	0	0	0	0	0
581	0	0	0	0	7.5	7.5	7.5	7.5	7.5	7.5	7.5	7.5	7.5	7.5	7.5	7.5	0	0	0	0	0	0	0	0	0	0	0	0
582	0	0	0	0	7.5	7.5	7.5	7.5	7.5	7.5	7.5	7.5	7.5	7.5	7.5	7.5	0	0	0	0	0	0	0	0	0	0	0	0
583	0	0	0	0	7.5	7.5	7.5	7.5	7.5	7.5	7.5	7.5	7.5	7.5	7.5	7.5	0	0	0	0	0	0	0	0	0	0	0	0
584	0	0	0	0	7.5	7.5	7.5	7.5	7.5	7.5	7.5	7.5	7.5	7.5	7.5	7.5	0	0	0	0	0	0	0	0	0	0	0	0
585	0	0	0	0	7.5	7.5	7.5	7.5	7.5	7.5	7.5	7.5	7.5	7.5	7.5	7.5	0	0	0	0	0	0	0	0	0	0	0	0
586	0	0	0	0	1.3057737	5.1436467	7.5	7.5	7.5	7.5	1.3416412	5.843524	7.5	7.5	7.5	7.5	1	1	0	0	0	0	1	1	0	0	0	0
587	0	0	0	0	7.5	7.5	7.5	7.5	7.5	7.5	7.5	7.5	7.5	7.5	7.5	7.5	0	0	0	0	0	0	0	0	0	0	0	0
588	0	0	0	0	.50057995	4.0793943	5.5233631	7.1390896	7.5	7.5	1.188025	4.3886476	6.0593262	7.5	7.5	7.5	1	1	1	1	0	0	1	1	1	0	0	0
589	0	0	0	0	7.5	7.5	7.5	7.5	7.5	7.5	7.5	7.5	7.5	7.5	7.5	7.5	0	0	0	0	0	0	0	0	0	0	0	0
590	0	0	0	0	7.5	7.5	7.5	7.5	7.5	7.5	7.5	7.5	7.5	7.5	7.5	7.5	0	0	0	0	0	0	0	0	0	0	0	0
591	0	0	0	0	3.7065353	7.5	7.5	7.5	7.5	7.5	3.7481863	7.5	7.5	7.5	7.5	7.5	1	0	0	0	0	0	1	0	0	0	0	0
592	0	0	0	0	7.5	7.5	7.5	7.5	7.5	7.5	7.5	7.5	7.5	7.5	7.5	7.5	0	0	0	0	0	0	0	0	0	0	0	0
593	0	0	0	0	6.7014604	7.5	7.5	7.5	7.5	7.5	7.0467358	7.5	7.5	7.5	7.5	7.5	1	0	0	0	0	0	1	0	0	0	0	0
594	0	0	0	0	2.494626	7.5	7.5	7.5	7.5	7.5	3.0284562	7.5	7.5	7.5	7.5	7.5	1	0	0	0	0	0	1	0	0	0	0	0
595	0	0	0	0	7.5	7.5	7.5	7.5	7.5	7.5	7.5	7.5	7.5	7.5	7.5	7.5	0	0	0	0	0	0	0	0	0	0	0	0
596	0	0	0	0	7.5	7.5	7.5	7.5	7.5	7.5	7.5	7.5	7.5	7.5	7.5	7.5	0	0	0	0	0	0	0	0	0	0	0	0
597	0	0	0	0	7.5	7.5	7.5	7.5	7.5	7.5	7.5	7.5	7.5	7.5	7.5	7.5	0	0	0	0	0	0	0	0	0	0	0	0
598	0	0	0	0	7.5	7.5	7.5	7.5	7.5	7.5	7.5	7.5	7.5	7.5	7.5	7.5	0	0	0	0	0	0	0	0	0	0	0	0
599	0	0	0	0	7.5	7.5	7.5	7.5	7.5	7.5	7.5	7.5	7.5	7.5	7.5	7.5	0	0	0	0	0	0	0	0	0	0	0	0
600	0	0	0	0	5.7181001	7.5	7.5	7.5	7.5	7.5	5.7507858	7.5	7.5	7.5	7.5	7.5	1	0	0	0	0	0	1	0	0	0	0	0
601	0	0	0	0	7.5	7.5	7.5	7.5	7.5	7.5	7.5	7.5	7.5	7.5	7.5	7.5	0	0	0	0	0	0	0	0	0	0	0	0
602	0	0	0	0	7.5	7.5	7.5	7.5	7.5	7.5	7.5	7.5	7.5	7.5	7.5	7.5	0	0	0	0	0	0	0	0	0	0	0	0
603	0	0	0	0	.22329599	2.1993997	4.6050677	5.4192858	7.5	7.5	1.7718467	2.5478444	4.6426668	6.8460102	7.5	7.5	1	1	1	1	0	0	1	1	1	1	0	0
604	0	0	0	0	.29554617	2.759793	3.5270891	5.7182012	7.5	7.5	.48200706	2.9907966	3.869967	7.2900467	7.5	7.5	1	1	1	1	0	0	1	1	1	1	0	0
605	0	0	0	0	6.1586347	7.5	7.5	7.5	7.5	7.5	7.5	7.5	7.5	7.5	7.5	7.5	1	0	0	0	0	0	0	0	0	0	0	0
606	0	0	0	0	7.5	7.5	7.5	7.5	7.5	7.5	7.5	7.5	7.5	7.5	7.5	7.5	0	0	0	0	0	0	0	0	0	0	0	0
607	0	0	0	0	7.5	7.5	7.5	7.5	7.5	7.5	7.5	7.5	7.5	7.5	7.5	7.5	0	0	0	0	0	0	0	0	0	0	0	0
608	0	0	0	0	7.5	7.5	7.5	7.5	7.5	7.5	7.5	7.5	7.5	7.5	7.5	7.5	0	0	0	0	0	0	0	0	0	0	0	0
609	0	0	0	0	.20524429	1.9110433	5.3658361	7.5	7.5	7.5	1.5158172	2.12989	7.3809381	7.5	7.5	7.5	1	1	1	0	0	0	1	1	1	0	0	0
610	0	0	0	0	.70692569	1.9888765	3.1540394	4.7307944	6.2941008	7.2686658	.85599905	2.4273758	3.4308634	5.6673522	6.7084737	7.5	1	1	1	1	1	1	1	1	1	1	1	0
611	0	0	0	0	.18945727	1.5595073	5.2862749	6.2082615	6.8385878	7.3892527	.93383026	2.1499913	6.1399007	6.2562838	7.2067528	7.5	1	1	1	1	1	1	1	1	1	1	1	0
612	0	0	0	0	1.5183836	2.6593046	4.3075953	4.9181614	5.5447893	6.2992177	1.6014695	3.1771922	4.8067379	5.1045313	5.7513633	7.5	1	1	1	1	1	1	1	1	1	1	1	0
613	0	0	0	0	7.5	7.5	7.5	7.5	7.5	7.5	7.5	7.5	7.5	7.5	7.5	7.5	0	0	0	0	0	0	0	0	0	0	0	0
614	0	0	0	0	7.5	7.5	7.5	7.5	7.5	7.5	7.5	7.5	7.5	7.5	7.5	7.5	0	0	0	0	0	0	0	0	0	0	0	0
615	0	0	0	0	7.5	7.5	7.5	7.5	7.5	7.5	7.5	7.5	7.5	7.5	7.5	7.5	0	0	0	0	0	0	0	0	0	0	0	0
616	0	0	0	0	7.5	7.5	7.5	7.5	7.5	7.5	7.5	7.5	7.5	7.5	7.5	7.5	0	0	0	0	0	0	0	0	0	0	0	0
617	0	0	0	0	7.5	7.5	7.5	7.5	7.5	7.5	7.5	7.5	7.5	7.5	7.5	7.5	0	0	0	0	0	0	0	0	0	0	0	0
618	0	0	0	0	7.5	7.5	7.5	7.5	7.5	7.5	7.5	7.5	7.5	7.5	7.5	7.5	0	0	0	0	0	0	0	0	0	0	0	0
619	0	0	0	0	1.3525567	2.3202415	5.7208972	7.5	7.5	7.5	2.0847332	3.0216486	7.3067727	7.5	7.5	7.5	1	1	1	0	0	0	1	1	1	0	0	0
620	0	0	0	0	7.5	7.5	7.5	7.5	7.5	7.5	7.5	7.5	7.5	7.5	7.5	7.5	0	0	0	0	0	0	0	0	0	0	0	0
621	0	0	0	0	7.5	7.5	7.5	7.5	7.5	7.5	7.5	7.5	7.5	7.5	7.5	7.5	0	0	0	0	0	0	0	0	0	0	0	0
622	0	0	0	0	7.5	7.5	7.5	7.5	7.5	7.5	7.5	7.5	7.5	7.5	7.5	7.5	0	0	0	0	0	0	0	0	0	0	0	0
623	0	0	0	0	7.5	7.5	7.5	7.5	7.5	7.5	7.5	7.5	7.5	7.5	7.5	7.5	0	0	0	0	0	0	0	0	0	0	0	0
624	0	0	0	0	7.5	7.5	7.5	7.5	7.5	7.5	7.5	7.5	7.5	7.5	7.5	7.5	0	0	0	0	0	0	0	0	0	0	0	0
625	0	0	0	0	3.0812905	6.9490676	7.5	7.5	7.5	7.5	3.9769108	7.5	7.5	7.5	7.5	7.5	1	1	0	0	0	0	1	0	0	0	0	0
626	0	0	0	0	7.5	7.5	7.5	7.5	7.5	7.5	7.5	7.5	7.5	7.5	7.5	7.5	0	0	0	0	0	0	0	0	0	0	0	0
627	0	0	0	0	7.5	7.5	7.5	7.5	7.5	7.5	7.5	7.5	7.5	7.5	7.5	7.5	0	0	0	0	0	0	0	0	0	0	0	0
628	0	0	0	0	1.3730185	2.0833819	2.5001185	3.25455	4.2909312	4.3798904	1.4119655	2.0985515	2.944607	4.0732756	4.3221197	7.5	1	1	1	1	1	1	1	1	1	1	1	0
629	0	0	0	0	7.5	7.5	7.5	7.5	7.5	7.5	7.5	7.5	7.5	7.5	7.5	7.5	0	0	0	0	0	0	0	0	0	0	0	0
630	0	0	0	0	7.5	7.5	7.5	7.5	7.5	7.5	7.5	7.5	7.5	7.5	7.5	7.5	0	0	0	0	0	0	0	0	0	0	0	0
631	0	0	0	0	7.5	7.5	7.5	7.5	7.5	7.5	7.5	7.5	7.5	7.5	7.5	7.5	0	0	0	0	0	0	0	0	0	0	0	0
632	0	0	0	0	7.5	7.5	7.5	7.5	7.5	7.5	7.5	7.5	7.5	7.5	7.5	7.5	0	0	0	0	0	0	0	0	0	0	0	0
633	0	0	0	0	7.5	7.5	7.5	7.5	7.5	7.5	7.5	7.5	7.5	7.5	7.5	7.5	0	0	0	0	0	0	0	0	0	0	0	0
634	0	0	0	0	7.5	7.5	7.5	7.5	7.5	7.5	7.5	7.5	7.5	7.5	7.5	7.5	0	0	0	0	0	0	0	0	0	0	0	0
635	0	0	0	0	7.5	7.5	7.5	7.5	7.5	7.5	7.5	7.5	7.5	7.5	7.5	7.5	0	0	0	0	0	0	0	0	0	0	0	0
636	0	0	0	0	7.5	7.5	7.5	7.5	7.5	7.5	7.5	7.5	7.5	7.5	7.5	7.5	0	0	0	0	0	0	0	0	0	0	0	0
637	0	0	0	0	7.5	7.5	7.5	7.5	7.5	7.5	7.5	7.5	7.5	7.5	7.5	7.5	0	0	0	0	0	0	0	0	0	0	0	0
638	0	0	0	0	7.5	7.5	7.5	7.5	7.5	7.5	7.5	7.5	7.5	7.5	7.5	7.5	0	0	0	0	0	0	0	0	0	0	0	0
639	0	0	0	0	7.5	7.5	7.5	7.5	7.5	7.5	7.5	7.5	7.5	7.5	7.5	7.5	0	0	0	0	0	0	0	0	0	0	0	0
640	0	0	0	0	7.5	7.5	7.5	7.5	7.5	7.5	7.5	7.5	7.5	7.5	7.5	7.5	0	0	0	0	0	0	0	0	0	0	0	0
641	0	0	0	0	4.4191327	6.1520891	7.5	7.5	7.5	7.5	4.4711752	6.7082829	7.5	7.5	7.5	7.5	1	1	0	0	0	0	1	1	0	0	0	0
642	0	0	0	0	7.5	7.5	7.5	7.5	7.5	7.5	7.5	7.5	7.5	7.5	7.5	7.5	0	0	0	0	0	0	0	0	0	0	0	0
643	0	0	0	0	7.5	7.5	7.5	7.5	7.5	7.5	7.5	7.5	7.5	7.5	7.5	7.5	0	0	0	0	0	0	0	0	0	0	0	0
644	0	0	0	0	7.5	7.5	7.5	7.5	7.5	7.5	7.5	7.5	7.5	7.5	7.5	7.5	0	0	0	0	0	0	0	0	0	0	0	0
645	0	0	0	0	7.5	7.5	7.5	7.5	7.5	7.5	7.5	7.5	7.5	7.5	7.5	7.5	0	0	0	0	0	0	0	0	0	0	0	0
646	0	0	0	0	7.5	7.5	7.5	7.5	7.5	7.5	7.5	7.5	7.5	7.5	7.5	7.5	0	0	0	0	0	0	0	0	0	0	0	0
647	0	0	0	0	7.5	7.5	7.5	7.5	7.5	7.5	7.5	7.5	7.5	7.5	7.5	7.5	0	0	0	0	0	0	0	0	0	0	0	0
648	0	0	0	0	7.5	7.5	7.5	7.5	7.5	7.5	7.5	7.5	7.5	7.5	7.5	7.5	0	0	0	0	0	0	0	0	0	0	0	0
649	0	0	0	0	5.2114086	5.9190912	7.5	7.5	7.5	7.5	5.2648406	6.5101752	7.5	7.5	7.5	7.5	1	1	0	0	0	0	1	1	0	0	0	0
650	0	0	0	0	7.5	7.5	7.5	7.5	7.5	7.5	7.5	7.5	7.5	7.5	7.5	7.5	0	0	0	0	0	0	0	0	0	0	0	0
651	0	0	0	0	7.5	7.5	7.5	7.5	7.5	7.5	7.5	7.5	7.5	7.5	7.5	7.5	0	0	0	0	0	0	0	0	0	0	0	0
652	0	0	0	0	7.5	7.5	7.5	7.5	7.5	7.5	7.5	7.5	7.5	7.5	7.5	7.5	0	0	0	0	0	0	0	0	0	0	0	0
653	0	0	0	0	7.5	7.5	7.5	7.5	7.5	7.5	7.5	7.5	7.5	7.5	7.5	7.5	0	0	0	0	0	0	0	0	0	0	0	0
654	0	0	0	0	7.5	7.5	7.5	7.5	7.5	7.5	7.5	7.5	7.5	7.5	7.5	7.5	0	0	0	0	0	0	0	0	0	0	0	0
655	0	0	0	0	7.5	7.5	7.5	7.5	7.5	7.5	7.5	7.5	7.5	7.5	7.5	7.5	0	0	0	0	0	0	0	0	0	0	0	0
656	0	0	0	0	7.5	7.5	7.5	7.5	7.5	7.5	7.5	7.5	7.5	7.5	7.5	7.5	0	0	0	0	0	0	0	0	0	0	0	0
657	0	0	0	0	7.5	7.5	7.5	7.5	7.5	7.5	7.5	7.5	7.5	7.5	7.5	7.5	0	0	0	0	0	0	0	0	0	0	0	0
658	0	0	0	0	7.5	7.5	7.5	7.5	7.5	7.5	7.5	7.5	7.5	7.5	7.5	7.5	0	0	0	0	0	0	0	0	0	0	0	0
659	0	0	0	0	6.4076085	7.2331538	7.5	7.5	7.5	7.5	7.0063267	7.4068856	7.5	7.5	7.5	7.5	1	1	0	0	0	0	1	1	0	0	0	0
660	0	0	0	0	7.5	7.5	7.5	7.5	7.5	7.5	7.5	7.5	7.5	7.5	7.5	7.5	0	0	0	0	0	0	0	0	0	0	0	0
661	0	0	0	0	7.5	7.5	7.5	7.5	7.5	7.5	7.5	7.5	7.5	7.5	7.5	7.5	0	0	0	0	0	0	0	0	0	0	0	0
662	0	0	0	0	6.7102618	7.5	7.5	7.5	7.5	7.5	6.9095044	7.5	7.5	7.5	7.5	7.5	1	0	0	0	0	0	1	0	0	0	0	0
663	0	0	0	0	7.5	7.5	7.5	7.5	7.5	7.5	7.5	7.5	7.5	7.5	7.5	7.5	0	0	0	0	0	0	0	0	0	0	0	0
664	0	0	0	0	7.5	7.5	7.5	7.5	7.5	7.5	7.5	7.5	7.5	7.5	7.5	7.5	0	0	0	0	0	0	0	0	0	0	0	0
665	0	0	0	0	7.5	7.5	7.5	7.5	7.5	7.5	7.5	7.5	7.5	7.5	7.5	7.5	0	0	0	0	0	0	0	0	0	0	0	0
666	0	0	0	0	3.3217881	7.5	7.5	7.5	7.5	7.5	3.6436255	7.5	7.5	7.5	7.5	7.5	1	0	0	0	0	0	1	0	0	0	0	0
667	0	0	0	0	6.5156245	7.5	7.5	7.5	7.5	7.5	6.6450572	7.5	7.5	7.5	7.5	7.5	1	0	0	0	0	0	1	0	0	0	0	0
668	0	0	0	0	7.5	7.5	7.5	7.5	7.5	7.5	7.5	7.5	7.5	7.5	7.5	7.5	0	0	0	0	0	0	0	0	0	0	0	0
669	0	0	0	0	7.5	7.5	7.5	7.5	7.5	7.5	7.5	7.5	7.5	7.5	7.5	7.5	0	0	0	0	0	0	0	0	0	0	0	0
670	0	0	0	0	7.5	7.5	7.5	7.5	7.5	7.5	7.5	7.5	7.5	7.5	7.5	7.5	0	0	0	0	0	0	0	0	0	0	0	0
671	0	0	0	0	7.5	7.5	7.5	7.5	7.5	7.5	7.5	7.5	7.5	7.5	7.5	7.5	0	0	0	0	0	0	0	0	0	0	0	0
672	0	0	0	0	7.5	7.5	7.5	7.5	7.5	7.5	7.5	7.5	7.5	7.5	7.5	7.5	0	0	0	0	0	0	0	0	0	0	0	0
673	0	0	0	0	7.5	7.5	7.5	7.5	7.5	7.5	7.5	7.5	7.5	7.5	7.5	7.5	0	0	0	0	0	0	0	0	0	0	0	0
674	0	0	0	0	7.5	7.5	7.5	7.5	7.5	7.5	7.5	7.5	7.5	7.5	7.5	7.5	0	0	0	0	0	0	0	0	0	0	0	0
675	0	0	0	0	7.5	7.5	7.5	7.5	7.5	7.5	7.5	7.5	7.5	7.5	7.5	7.5	0	0	0	0	0	0	0	0	0	0	0	0
676	0	0	0	0	7.5	7.5	7.5	7.5	7.5	7.5	7.5	7.5	7.5	7.5	7.5	7.5	0	0	0	0	0	0	0	0	0	0	0	0
677	0	0	0	0	7.5	7.5	7.5	7.5	7.5	7.5	7.5	7.5	7.5	7.5	7.5	7.5	0	0	0	0	0	0	0	0	0	0	0	0
678	0	0	0	0	.8782391	6.2434144	7.0108209	7.5	7.5	7.5	1.9182277	6.515233	7.2862005	7.5	7.5	7.5	1	1	1	0	0	0	1	1	1	0	0	0
679	0	0	0	0	7.5	7.5	7.5	7.5	7.5	7.5	7.5	7.5	7.5	7.5	7.5	7.5	0	0	0	0	0	0	0	0	0	0	0	0
680	0	0	0	0	7.5	7.5	7.5	7.5	7.5	7.5	7.5	7.5	7.5	7.5	7.5	7.5	0	0	0	0	0	0	0	0	0	0	0	0
681	0	0	0	0	7.5	7.5	7.5	7.5	7.5	7.5	7.5	7.5	7.5	7.5	7.5	7.5	0	0	0	0	0	0	0	0	0	0	0	0
682	0	0	0	0	6.4771857	7.5	7.5	7.5	7.5	7.5	6.8138871	7.5	7.5	7.5	7.5	7.5	1	0	0	0	0	0	1	0	0	0	0	0
683	0	0	0	0	7.5	7.5	7.5	7.5	7.5	7.5	7.5	7.5	7.5	7.5	7.5	7.5	0	0	0	0	0	0	0	0	0	0	0	0
684	0	0	0	0	7.5	7.5	7.5	7.5	7.5	7.5	7.5	7.5	7.5	7.5	7.5	7.5	0	0	0	0	0	0	0	0	0	0	0	0
685	0	0	0	0	7.5	7.5	7.5	7.5	7.5	7.5	7.5	7.5	7.5	7.5	7.5	7.5	0	0	0	0	0	0	0	0	0	0	0	0
686	0	0	0	0	7.5	7.5	7.5	7.5	7.5	7.5	7.5	7.5	7.5	7.5	7.5	7.5	0	0	0	0	0	0	0	0	0	0	0	0
687	0	0	0	0	7.5	7.5	7.5	7.5	7.5	7.5	7.5	7.5	7.5	7.5	7.5	7.5	0	0	0	0	0	0	0	0	0	0	0	0
688	0	0	0	0	7.5	7.5	7.5	7.5	7.5	7.5	7.5	7.5	7.5	7.5	7.5	7.5	0	0	0	0	0	0	0	0	0	0	0	0
689	0	0	0	0	7.5	7.5	7.5	7.5	7.5	7.5	7.5	7.5	7.5	7.5	7.5	7.5	0	0	0	0	0	0	0	0	0	0	0	0
690	0	0	0	0	7.5	7.5	7.5	7.5	7.5	7.5	7.5	7.5	7.5	7.5	7.5	7.5	0	0	0	0	0	0	0	0	0	0	0	0
691	0	0	0	0	4.9920335	5.5468941	6.8060822	7.1679587	7.5	7.5	5.4839644	5.8714752	7.1567426	7.2809725	7.5	7.5	1	1	1	1	0	0	1	1	1	1	0	0
692	0	0	0	0	7.5	7.5	7.5	7.5	7.5	7.5	7.5	7.5	7.5	7.5	7.5	7.5	0	0	0	0	0	0	0	0	0	0	0	0
693	0	0	0	0	7.5	7.5	7.5	7.5	7.5	7.5	7.5	7.5	7.5	7.5	7.5	7.5	0	0	0	0	0	0	0	0	0	0	0	0
694	0	0	0	0	7.5	7.5	7.5	7.5	7.5	7.5	7.5	7.5	7.5	7.5	7.5	7.5	0	0	0	0	0	0	0	0	0	0	0	0
695	0	0	0	0	7.4898186	7.5	7.5	7.5	7.5	7.5	7.5	7.5	7.5	7.5	7.5	7.5	1	0	0	0	0	0	0	0	0	0	0	0
696	0	0	0	0	7.5	7.5	7.5	7.5	7.5	7.5	7.5	7.5	7.5	7.5	7.5	7.5	0	0	0	0	0	0	0	0	0	0	0	0
697	0	0	0	0	7.5	7.5	7.5	7.5	7.5	7.5	7.5	7.5	7.5	7.5	7.5	7.5	0	0	0	0	0	0	0	0	0	0	0	0
698	0	0	0	0	7.5	7.5	7.5	7.5	7.5	7.5	7.5	7.5	7.5	7.5	7.5	7.5	0	0	0	0	0	0	0	0	0	0	0	0
699	0	0	0	0	7.5	7.5	7.5	7.5	7.5	7.5	7.5	7.5	7.5	7.5	7.5	7.5	0	0	0	0	0	0	0	0	0	0	0	0
700	0	0	0	0	7.5	7.5	7.5	7.5	7.5	7.5	7.5	7.5	7.5	7.5	7.5	7.5	0	0	0	0	0	0	0	0	0	0	0	0
701	0	0	0	0	7.5	7.5	7.5	7.5	7.5	7.5	7.5	7.5	7.5	7.5	7.5	7.5	0	0	0	0	0	0	0	0	0	0	0	0
702	0	0	0	0	7.5	7.5	7.5	7.5	7.5	7.5	7.5	7.5	7.5	7.5	7.5	7.5	0	0	0	0	0	0	0	0	0	0	0	0
703	0	0	0	0	5.1998143	5.8188305	7.5	7.5	7.5	7.5	5.2951932	5.8805604	7.5	7.5	7.5	7.5	1	1	0	0	0	0	1	1	0	0	0	0
704	0	0	0	0	5.3098898	7.5	7.5	7.5	7.5	7.5	5.596662	7.5	7.5	7.5	7.5	7.5	1	0	0	0	0	0	1	0	0	0	0	0
705	0	0	0	0	7.5	7.5	7.5	7.5	7.5	7.5	7.5	7.5	7.5	7.5	7.5	7.5	0	0	0	0	0	0	0	0	0	0	0	0
706	0	0	0	0	7.5	7.5	7.5	7.5	7.5	7.5	7.5	7.5	7.5	7.5	7.5	7.5	0	0	0	0	0	0	0	0	0	0	0	0
707	0	0	0	0	7.5	7.5	7.5	7.5	7.5	7.5	7.5	7.5	7.5	7.5	7.5	7.5	0	0	0	0	0	0	0	0	0	0	0	0
708	0	0	0	0	7.5	7.5	7.5	7.5	7.5	7.5	7.5	7.5	7.5	7.5	7.5	7.5	0	0	0	0	0	0	0	0	0	0	0	0
709	0	0	0	0	7.5	7.5	7.5	7.5	7.5	7.5	7.5	7.5	7.5	7.5	7.5	7.5	0	0	0	0	0	0	0	0	0	0	0	0
710	0	0	0	0	4.2969413	5.9364295	7.5	7.5	7.5	7.5	4.3565779	6.4024439	7.5	7.5	7.5	7.5	1	1	0	0	0	0	1	1	0	0	0	0
711	0	0	0	0	7.5	7.5	7.5	7.5	7.5	7.5	7.5	7.5	7.5	7.5	7.5	7.5	0	0	0	0	0	0	0	0	0	0	0	0
712	0	0	0	0	7.5	7.5	7.5	7.5	7.5	7.5	7.5	7.5	7.5	7.5	7.5	7.5	0	0	0	0	0	0	0	0	0	0	0	0
713	0	0	0	0	6.2326012	7.5	7.5	7.5	7.5	7.5	6.3468924	7.5	7.5	7.5	7.5	7.5	1	0	0	0	0	0	1	0	0	0	0	0
714	0	0	0	0	7.5	7.5	7.5	7.5	7.5	7.5	7.5	7.5	7.5	7.5	7.5	7.5	0	0	0	0	0	0	0	0	0	0	0	0
715	0	0	0	0	7.5	7.5	7.5	7.5	7.5	7.5	7.5	7.5	7.5	7.5	7.5	7.5	0	0	0	0	0	0	0	0	0	0	0	0
716	0	0	0	0	7.5	7.5	7.5	7.5	7.5	7.5	7.5	7.5	7.5	7.5	7.5	7.5	0	0	0	0	0	0	0	0	0	0	0	0
717	0	0	0	0	7.5	7.5	7.5	7.5	7.5	7.5	7.5	7.5	7.5	7.5	7.5	7.5	0	0	0	0	0	0	0	0	0	0	0	0
718	0	0	0	0	3.2991807	7.5	7.5	7.5	7.5	7.5	3.7118688	7.5	7.5	7.5	7.5	7.5	1	0	0	0	0	0	1	0	0	0	0	0
719	0	0	0	0	7.5	7.5	7.5	7.5	7.5	7.5	7.5	7.5	7.5	7.5	7.5	7.5	0	0	0	0	0	0	0	0	0	0	0	0
720	0	0	0	0	7.5	7.5	7.5	7.5	7.5	7.5	7.5	7.5	7.5	7.5	7.5	7.5	0	0	0	0	0	0	0	0	0	0	0	0
721	0	0	0	0	7.5	7.5	7.5	7.5	7.5	7.5	7.5	7.5	7.5	7.5	7.5	7.5	0	0	0	0	0	0	0	0	0	0	0	0
722	0	0	0	0	7.5	7.5	7.5	7.5	7.5	7.5	7.5	7.5	7.5	7.5	7.5	7.5	0	0	0	0	0	0	0	0	0	0	0	0
723	0	0	0	0	5.2764935	7.5	7.5	7.5	7.5	7.5	5.3605733	7.5	7.5	7.5	7.5	7.5	1	0	0	0	0	0	1	0	0	0	0	0
724	0	0	0	0	7.5	7.5	7.5	7.5	7.5	7.5	7.5	7.5	7.5	7.5	7.5	7.5	0	0	0	0	0	0	0	0	0	0	0	0
725	0	0	0	0	7.5	7.5	7.5	7.5	7.5	7.5	7.5	7.5	7.5	7.5	7.5	7.5	0	0	0	0	0	0	0	0	0	0	0	0
726	0	0	0	0	7.5	7.5	7.5	7.5	7.5	7.5	7.5	7.5	7.5	7.5	7.5	7.5	0	0	0	0	0	0	0	0	0	0	0	0
727	0	0	0	0	6.4267545	7.5	7.5	7.5	7.5	7.5	6.5430098	7.5	7.5	7.5	7.5	7.5	1	0	0	0	0	0	1	0	0	0	0	0
728	0	0	0	0	7.5	7.5	7.5	7.5	7.5	7.5	7.5	7.5	7.5	7.5	7.5	7.5	0	0	0	0	0	0	0	0	0	0	0	0
729	0	0	0	0	7.5	7.5	7.5	7.5	7.5	7.5	7.5	7.5	7.5	7.5	7.5	7.5	0	0	0	0	0	0	0	0	0	0	0	0
730	0	0	0	0	7.5	7.5	7.5	7.5	7.5	7.5	7.5	7.5	7.5	7.5	7.5	7.5	0	0	0	0	0	0	0	0	0	0	0	0
731	0	0	0	0	3.789114	7.5	7.5	7.5	7.5	7.5	3.8570929	7.5	7.5	7.5	7.5	7.5	1	0	0	0	0	0	1	0	0	0	0	0
732	0	0	0	0	7.5	7.5	7.5	7.5	7.5	7.5	7.5	7.5	7.5	7.5	7.5	7.5	0	0	0	0	0	0	0	0	0	0	0	0
733	0	0	0	0	7.5	7.5	7.5	7.5	7.5	7.5	7.5	7.5	7.5	7.5	7.5	7.5	0	0	0	0	0	0	0	0	0	0	0	0
734	0	0	0	0	7.5	7.5	7.5	7.5	7.5	7.5	7.5	7.5	7.5	7.5	7.5	7.5	0	0	0	0	0	0	0	0	0	0	0	0
735	0	0	0	0	7.5	7.5	7.5	7.5	7.5	7.5	7.5	7.5	7.5	7.5	7.5	7.5	0	0	0	0	0	0	0	0	0	0	0	0
736	0	0	0	0	7.5	7.5	7.5	7.5	7.5	7.5	7.5	7.5	7.5	7.5	7.5	7.5	0	0	0	0	0	0	0	0	0	0	0	0
737	0	0	0	0	7.5	7.5	7.5	7.5	7.5	7.5	7.5	7.5	7.5	7.5	7.5	7.5	0	0	0	0	0	0	0	0	0	0	0	0
738	0	0	0	0	7.5	7.5	7.5	7.5	7.5	7.5	7.5	7.5	7.5	7.5	7.5	7.5	0	0	0	0	0	0	0	0	0	0	0	0
739	0	0	0	0	7.5	7.5	7.5	7.5	7.5	7.5	7.5	7.5	7.5	7.5	7.5	7.5	0	0	0	0	0	0	0	0	0	0	0	0
740	0	0	0	0	7.5	7.5	7.5	7.5	7.5	7.5	7.5	7.5	7.5	7.5	7.5	7.5	0	0	0	0	0	0	0	0	0	0	0	0
741	0	0	0	0	7.5	7.5	7.5	7.5	7.5	7.5	7.5	7.5	7.5	7.5	7.5	7.5	0	0	0	0	0	0	0	0	0	0	0	0
742	0	0	0	0	5.3484101	7.5	7.5	7.5	7.5	7.5	5.4052825	7.5	7.5	7.5	7.5	7.5	1	0	0	0	0	0	1	0	0	0	0	0
743	0	0	0	0	7.5	7.5	7.5	7.5	7.5	7.5	7.5	7.5	7.5	7.5	7.5	7.5	0	0	0	0	0	0	0	0	0	0	0	0
744	0	0	0	0	7.5	7.5	7.5	7.5	7.5	7.5	7.5	7.5	7.5	7.5	7.5	7.5	0	0	0	0	0	0	0	0	0	0	0	0
745	0	0	0	0	6.058322	7.5	7.5	7.5	7.5	7.5	6.353518	7.5	7.5	7.5	7.5	7.5	1	0	0	0	0	0	1	0	0	0	0	0
746	0	0	0	0	7.5	7.5	7.5	7.5	7.5	7.5	7.5	7.5	7.5	7.5	7.5	7.5	0	0	0	0	0	0	0	0	0	0	0	0
747	0	0	0	0	7.5	7.5	7.5	7.5	7.5	7.5	7.5	7.5	7.5	7.5	7.5	7.5	0	0	0	0	0	0	0	0	0	0	0	0
748	0	0	0	0	7.5	7.5	7.5	7.5	7.5	7.5	7.5	7.5	7.5	7.5	7.5	7.5	0	0	0	0	0	0	0	0	0	0	0	0
749	0	0	0	0	7.5	7.5	7.5	7.5	7.5	7.5	7.5	7.5	7.5	7.5	7.5	7.5	0	0	0	0	0	0	0	0	0	0	0	0
750	0	0	0	0	6.3200135	7.5	7.5	7.5	7.5	7.5	6.3610506	7.5	7.5	7.5	7.5	7.5	1	0	0	0	0	0	1	0	0	0	0	0
751	0	0	0	0	7.5	7.5	7.5	7.5	7.5	7.5	7.5	7.5	7.5	7.5	7.5	7.5	0	0	0	0	0	0	0	0	0	0	0	0
752	0	0	0	0	7.5	7.5	7.5	7.5	7.5	7.5	7.5	7.5	7.5	7.5	7.5	7.5	0	0	0	0	0	0	0	0	0	0	0	0
753	0	0	0	0	7.5	7.5	7.5	7.5	7.5	7.5	7.5	7.5	7.5	7.5	7.5	7.5	0	0	0	0	0	0	0	0	0	0	0	0
754	0	0	0	0	7.5	7.5	7.5	7.5	7.5	7.5	7.5	7.5	7.5	7.5	7.5	7.5	0	0	0	0	0	0	0	0	0	0	0	0
755	0	0	0	0	7.5	7.5	7.5	7.5	7.5	7.5	7.5	7.5	7.5	7.5	7.5	7.5	0	0	0	0	0	0	0	0	0	0	0	0
756	0	0	0	0	2.2299545	3.9354761	5.5623116	7.5	7.5	7.5	2.4645529	4.539701	5.6368508	7.5	7.5	7.5	1	1	1	0	0	0	1	1	1	0	0	0
757	0	0	0	0	7.5	7.5	7.5	7.5	7.5	7.5	7.5	7.5	7.5	7.5	7.5	7.5	0	0	0	0	0	0	0	0	0	0	0	0
758	0	0	0	0	7.5	7.5	7.5	7.5	7.5	7.5	7.5	7.5	7.5	7.5	7.5	7.5	0	0	0	0	0	0	0	0	0	0	0	0
759	0	0	0	0	7.5	7.5	7.5	7.5	7.5	7.5	7.5	7.5	7.5	7.5	7.5	7.5	0	0	0	0	0	0	0	0	0	0	0	0
760	0	0	0	0	7.5	7.5	7.5	7.5	7.5	7.5	7.5	7.5	7.5	7.5	7.5	7.5	0	0	0	0	0	0	0	0	0	0	0	0
761	0	0	0	0	7.5	7.5	7.5	7.5	7.5	7.5	7.5	7.5	7.5	7.5	7.5	7.5	0	0	0	0	0	0	0	0	0	0	0	0
762	0	0	0	0	7.5	7.5	7.5	7.5	7.5	7.5	7.5	7.5	7.5	7.5	7.5	7.5	0	0	0	0	0	0	0	0	0	0	0	0
763	0	0	0	0	7.5	7.5	7.5	7.5	7.5	7.5	7.5	7.5	7.5	7.5	7.5	7.5	0	0	0	0	0	0	0	0	0	0	0	0
764	0	0	0	0	7.5	7.5	7.5	7.5	7.5	7.5	7.5	7.5	7.5	7.5	7.5	7.5	0	0	0	0	0	0	0	0	0	0	0	0
765	0	0	0	0	7.5	7.5	7.5	7.5	7.5	7.5	7.5	7.5	7.5	7.5	7.5	7.5	0	0	0	0	0	0	0	0	0	0	0	0
766	0	0	0	0	3.1187387	7.5	7.5	7.5	7.5	7.5	3.6555552	7.5	7.5	7.5	7.5	7.5	1	0	0	0	0	0	1	0	0	0	0	0
767	0	0	0	0	4.725543	7.5	7.5	7.5	7.5	7.5	5.2714815	7.5	7.5	7.5	7.5	7.5	1	0	0	0	0	0	1	0	0	0	0	0
768	0	0	0	0	7.5	7.5	7.5	7.5	7.5	7.5	7.5	7.5	7.5	7.5	7.5	7.5	0	0	0	0	0	0	0	0	0	0	0	0
769	0	0	0	0	7.5	7.5	7.5	7.5	7.5	7.5	7.5	7.5	7.5	7.5	7.5	7.5	0	0	0	0	0	0	0	0	0	0	0	0
770	0	0	0	0	3.3603179	5.1763449	7.5	7.5	7.5	7.5	3.8133938	5.9276247	7.5	7.5	7.5	7.5	1	1	0	0	0	0	1	1	0	0	0	0
771	0	0	0	0	7.5	7.5	7.5	7.5	7.5	7.5	7.5	7.5	7.5	7.5	7.5	7.5	0	0	0	0	0	0	0	0	0	0	0	0
772	0	0	0	0	7.5	7.5	7.5	7.5	7.5	7.5	7.5	7.5	7.5	7.5	7.5	7.5	0	0	0	0	0	0	0	0	0	0	0	0
773	0	0	0	0	7.5	7.5	7.5	7.5	7.5	7.5	7.5	7.5	7.5	7.5	7.5	7.5	0	0	0	0	0	0	0	0	0	0	0	0
774	0	0	0	0	7.5	7.5	7.5	7.5	7.5	7.5	7.5	7.5	7.5	7.5	7.5	7.5	0	0	0	0	0	0	0	0	0	0	0	0
775	0	0	0	0	2.9675	4.7911534	7.0011058	7.5	7.5	7.5	3.1217582	5.8844042	7.4223266	7.5	7.5	7.5	1	1	1	0	0	0	1	1	1	0	0	0
776	0	0	0	0	.19283685	4.3621006	7.2915754	7.5	7.5	7.5	.5628686	4.6909752	7.4468946	7.5	7.5	7.5	1	1	1	0	0	0	1	1	1	0	0	0
777	0	0	0	0	7.5	7.5	7.5	7.5	7.5	7.5	7.5	7.5	7.5	7.5	7.5	7.5	0	0	0	0	0	0	0	0	0	0	0	0
778	0	0	0	0	7.5	7.5	7.5	7.5	7.5	7.5	7.5	7.5	7.5	7.5	7.5	7.5	0	0	0	0	0	0	0	0	0	0	0	0
779	0	0	0	0	7.5	7.5	7.5	7.5	7.5	7.5	7.5	7.5	7.5	7.5	7.5	7.5	0	0	0	0	0	0	0	0	0	0	0	0
780	0	0	0	0	.059577581	.91895497	2.5617859	3.09232	5.4719038	7.0171709	.55761784	1.9419425	3.0498862	4.3982148	5.6955681	7.5	1	1	1	1	1	1	1	1	1	1	1	0
781	0	0	0	0	2.102092	6.1134033	7.5	7.5	7.5	7.5	2.4655581	6.890933	7.5	7.5	7.5	7.5	1	1	0	0	0	0	1	1	0	0	0	0
782	0	0	0	0	7.5	7.5	7.5	7.5	7.5	7.5	7.5	7.5	7.5	7.5	7.5	7.5	0	0	0	0	0	0	0	0	0	0	0	0
783	0	0	0	0	7.5	7.5	7.5	7.5	7.5	7.5	7.5	7.5	7.5	7.5	7.5	7.5	0	0	0	0	0	0	0	0	0	0	0	0
784	0	0	0	0	7.5	7.5	7.5	7.5	7.5	7.5	7.5	7.5	7.5	7.5	7.5	7.5	0	0	0	0	0	0	0	0	0	0	0	0
785	0	0	0	0	7.5	7.5	7.5	7.5	7.5	7.5	7.5	7.5	7.5	7.5	7.5	7.5	0	0	0	0	0	0	0	0	0	0	0	0
786	0	0	0	0	5.4773121	7.5	7.5	7.5	7.5	7.5	5.647265	7.5	7.5	7.5	7.5	7.5	1	0	0	0	0	0	1	0	0	0	0	0
787	0	0	0	0	7.5	7.5	7.5	7.5	7.5	7.5	7.5	7.5	7.5	7.5	7.5	7.5	0	0	0	0	0	0	0	0	0	0	0	0
788	0	0	0	0	7.5	7.5	7.5	7.5	7.5	7.5	7.5	7.5	7.5	7.5	7.5	7.5	0	0	0	0	0	0	0	0	0	0	0	0
789	0	0	0	0	4.4114971	5.2623072	7.5	7.5	7.5	7.5	4.5809207	5.9892268	7.5	7.5	7.5	7.5	1	1	0	0	0	0	1	1	0	0	0	0
790	0	0	0	0	3.4547224	5.2510691	5.2510691	5.2510691	5.2510691	5.2510691	5.2510691	5.2510691	5.2510691	5.2510691	5.2510691	5.2510691	1	0	0	0	0	0	0	0	0	0	0	1
791	0	0	0	0	2.1640325	3.4668868	5.6730757	6.4044838	7.5	7.5	2.357815	4.8818355	6.0650487	7.5	7.5	7.5	1	1	1	1	0	0	1	1	1	0	0	0
792	0	0	0	0	7.5	7.5	7.5	7.5	7.5	7.5	7.5	7.5	7.5	7.5	7.5	7.5	0	0	0	0	0	0	0	0	0	0	0	0
793	0	0	0	0	7.5	7.5	7.5	7.5	7.5	7.5	7.5	7.5	7.5	7.5	7.5	7.5	0	0	0	0	0	0	0	0	0	0	0	0
794	0	0	0	0	7.5	7.5	7.5	7.5	7.5	7.5	7.5	7.5	7.5	7.5	7.5	7.5	0	0	0	0	0	0	0	0	0	0	0	0
795	0	0	0	0	7.5	7.5	7.5	7.5	7.5	7.5	7.5	7.5	7.5	7.5	7.5	7.5	0	0	0	0	0	0	0	0	0	0	0	0
796	0	0	0	0	7.5	7.5	7.5	7.5	7.5	7.5	7.5	7.5	7.5	7.5	7.5	7.5	0	0	0	0	0	0	0	0	0	0	0	0
797	0	0	0	0	2.6902983	3.8939416	4.2451339	5.664185	6.592207	7.5	3.1011271	4.0588517	4.6423516	6.4917655	7.5	7.5	1	1	1	1	1	0	1	1	1	1	0	0
798	0	0	0	0	7.5	7.5	7.5	7.5	7.5	7.5	7.5	7.5	7.5	7.5	7.5	7.5	0	0	0	0	0	0	0	0	0	0	0	0
799	0	0	0	0	7.5	7.5	7.5	7.5	7.5	7.5	7.5	7.5	7.5	7.5	7.5	7.5	0	0	0	0	0	0	0	0	0	0	0	0
800	0	0	0	0	7.5	7.5	7.5	7.5	7.5	7.5	7.5	7.5	7.5	7.5	7.5	7.5	0	0	0	0	0	0	0	0	0	0	0	0
801	0	0	0	0	.87820095	7.5	7.5	7.5	7.5	7.5	1.0592376	7.5	7.5	7.5	7.5	7.5	1	0	0	0	0	0	1	0	0	0	0	0
802	0	0	0	0	.57072645	3.6564245	7.2696209	7.5	7.5	7.5	1.9571803	4.6844001	7.5	7.5	7.5	7.5	1	1	1	0	0	0	1	1	0	0	0	0
803	0	0	0	0	7.5	7.5	7.5	7.5	7.5	7.5	7.5	7.5	7.5	7.5	7.5	7.5	0	0	0	0	0	0	0	0	0	0	0	0
804	0	0	0	0	7.5	7.5	7.5	7.5	7.5	7.5	7.5	7.5	7.5	7.5	7.5	7.5	0	0	0	0	0	0	0	0	0	0	0	0
805	0	0	0	0	7.5	7.5	7.5	7.5	7.5	7.5	7.5	7.5	7.5	7.5	7.5	7.5	0	0	0	0	0	0	0	0	0	0	0	0
806	0	0	0	0	7.5	7.5	7.5	7.5	7.5	7.5	7.5	7.5	7.5	7.5	7.5	7.5	0	0	0	0	0	0	0	0	0	0	0	0
807	0	0	0	0	7.5	7.5	7.5	7.5	7.5	7.5	7.5	7.5	7.5	7.5	7.5	7.5	0	0	0	0	0	0	0	0	0	0	0	0
808	0	0	0	0	7.5	7.5	7.5	7.5	7.5	7.5	7.5	7.5	7.5	7.5	7.5	7.5	0	0	0	0	0	0	0	0	0	0	0	0
809	0	0	0	0	7.5	7.5	7.5	7.5	7.5	7.5	7.5	7.5	7.5	7.5	7.5	7.5	0	0	0	0	0	0	0	0	0	0	0	0
810	0	0	0	0	7.5	7.5	7.5	7.5	7.5	7.5	7.5	7.5	7.5	7.5	7.5	7.5	0	0	0	0	0	0	0	0	0	0	0	0
811	0	0	0	0	3.2864459	7.5	7.5	7.5	7.5	7.5	3.3287132	7.5	7.5	7.5	7.5	7.5	1	0	0	0	0	0	1	0	0	0	0	0
812	0	0	0	0	3.9369988	7.5	7.5	7.5	7.5	7.5	4.5534229	7.5	7.5	7.5	7.5	7.5	1	0	0	0	0	0	1	0	0	0	0	0
813	0	0	0	0	7.5	7.5	7.5	7.5	7.5	7.5	7.5	7.5	7.5	7.5	7.5	7.5	0	0	0	0	0	0	0	0	0	0	0	0
814	0	0	0	0	.30854726	1.5556282	4.7965927	5.624433	6.1131043	7.0740919	.89382178	2.0786061	4.8118997	5.9284	6.261374	7.5	1	1	1	1	1	1	1	1	1	1	1	0
815	0	0	0	0	6.745604	7.5	7.5	7.5	7.5	7.5	6.7714124	7.5	7.5	7.5	7.5	7.5	1	0	0	0	0	0	1	0	0	0	0	0
816	0	0	0	0	7.5	7.5	7.5	7.5	7.5	7.5	7.5	7.5	7.5	7.5	7.5	7.5	0	0	0	0	0	0	0	0	0	0	0	0
817	0	0	0	0	1.5184466	7.5	7.5	7.5	7.5	7.5	1.7889587	7.5	7.5	7.5	7.5	7.5	1	0	0	0	0	0	1	0	0	0	0	0
818	0	0	0	0	1.2381347	3.7647092	4.4677949	5.1911063	7.5	7.5	1.4145576	4.3838453	5.0242882	6.0175896	7.5	7.5	1	1	1	1	0	0	1	1	1	1	0	0
819	0	0	0	0	7.5	7.5	7.5	7.5	7.5	7.5	7.5	7.5	7.5	7.5	7.5	7.5	0	0	0	0	0	0	0	0	0	0	0	0
820	0	0	0	0	1.2307122	2.5060263	7.3365088	7.5	7.5	7.5	1.6374029	4.0393853	7.5	7.5	7.5	7.5	1	1	1	0	0	0	1	1	0	0	0	0
821	0	0	0	0	7.5	7.5	7.5	7.5	7.5	7.5	7.5	7.5	7.5	7.5	7.5	7.5	0	0	0	0	0	0	0	0	0	0	0	0
822	0	0	0	0	7.5	7.5	7.5	7.5	7.5	7.5	7.5	7.5	7.5	7.5	7.5	7.5	0	0	0	0	0	0	0	0	0	0	0	0
823	0	0	0	0	7.5	7.5	7.5	7.5	7.5	7.5	7.5	7.5	7.5	7.5	7.5	7.5	0	0	0	0	0	0	0	0	0	0	0	0
824	0	0	0	0	7.5	7.5	7.5	7.5	7.5	7.5	7.5	7.5	7.5	7.5	7.5	7.5	0	0	0	0	0	0	0	0	0	0	0	0
825	0	0	0	0	7.5	7.5	7.5	7.5	7.5	7.5	7.5	7.5	7.5	7.5	7.5	7.5	0	0	0	0	0	0	0	0	0	0	0	0
826	0	0	0	0	7.5	7.5	7.5	7.5	7.5	7.5	7.5	7.5	7.5	7.5	7.5	7.5	0	0	0	0	0	0	0	0	0	0	0	0
827	0	0	0	0	1.1651533	5.0493474	7.5	7.5	7.5	7.5	1.2213417	5.1836915	7.5	7.5	7.5	7.5	1	1	0	0	0	0	1	1	0	0	0	0
828	0	0	0	0	7.5	7.5	7.5	7.5	7.5	7.5	7.5	7.5	7.5	7.5	7.5	7.5	0	0	0	0	0	0	0	0	0	0	0	0
829	0	0	0	0	7.5	7.5	7.5	7.5	7.5	7.5	7.5	7.5	7.5	7.5	7.5	7.5	0	0	0	0	0	0	0	0	0	0	0	0
830	0	0	0	0	7.5	7.5	7.5	7.5	7.5	7.5	7.5	7.5	7.5	7.5	7.5	7.5	0	0	0	0	0	0	0	0	0	0	0	0
831	0	0	0	0	7.5	7.5	7.5	7.5	7.5	7.5	7.5	7.5	7.5	7.5	7.5	7.5	0	0	0	0	0	0	0	0	0	0	0	0
832	0	0	0	0	2.4583306	6.3217754	7.5	7.5	7.5	7.5	2.6568415	6.3382869	7.5	7.5	7.5	7.5	1	1	0	0	0	0	1	1	0	0	0	0
833	0	0	0	0	7.5	7.5	7.5	7.5	7.5	7.5	7.5	7.5	7.5	7.5	7.5	7.5	0	0	0	0	0	0	0	0	0	0	0	0
834	0	0	0	0	7.5	7.5	7.5	7.5	7.5	7.5	7.5	7.5	7.5	7.5	7.5	7.5	0	0	0	0	0	0	0	0	0	0	0	0
835	0	0	0	0	7.5	7.5	7.5	7.5	7.5	7.5	7.5	7.5	7.5	7.5	7.5	7.5	0	0	0	0	0	0	0	0	0	0	0	0
836	0	0	0	0	7.5	7.5	7.5	7.5	7.5	7.5	7.5	7.5	7.5	7.5	7.5	7.5	0	0	0	0	0	0	0	0	0	0	0	0
837	0	0	0	0	7.5	7.5	7.5	7.5	7.5	7.5	7.5	7.5	7.5	7.5	7.5	7.5	0	0	0	0	0	0	0	0	0	0	0	0
838	0	0	0	0	7.5	7.5	7.5	7.5	7.5	7.5	7.5	7.5	7.5	7.5	7.5	7.5	0	0	0	0	0	0	0	0	0	0	0	0
839	0	0	0	0	7.5	7.5	7.5	7.5	7.5	7.5	7.5	7.5	7.5	7.5	7.5	7.5	0	0	0	0	0	0	0	0	0	0	0	0
840	0	0	0	0	4.0692563	5.9569345	6.9669914	7.5	7.5	7.5	4.7074823	5.9583149	7.5	7.5	7.5	7.5	1	1	1	0	0	0	1	1	0	0	0	0
841	0	0	0	0	7.5	7.5	7.5	7.5	7.5	7.5	7.5	7.5	7.5	7.5	7.5	7.5	0	0	0	0	0	0	0	0	0	0	0	0
842	0	0	0	0	7.5	7.5	7.5	7.5	7.5	7.5	7.5	7.5	7.5	7.5	7.5	7.5	0	0	0	0	0	0	0	0	0	0	0	0
843	0	0	0	0	3.8001013	7.5	7.5	7.5	7.5	7.5	4.7184548	7.5	7.5	7.5	7.5	7.5	1	0	0	0	0	0	1	0	0	0	0	0
844	0	0	0	0	3.6297154	4.9271188	5.6040487	7.5	7.5	7.5	3.9628966	5.0935354	6.6777744	7.5	7.5	7.5	1	1	1	0	0	0	1	1	1	0	0	0
845	0	0	0	0	7.5	7.5	7.5	7.5	7.5	7.5	7.5	7.5	7.5	7.5	7.5	7.5	0	0	0	0	0	0	0	0	0	0	0	0
846	0	0	0	0	7.5	7.5	7.5	7.5	7.5	7.5	7.5	7.5	7.5	7.5	7.5	7.5	0	0	0	0	0	0	0	0	0	0	0	0
847	0	0	0	0	7.5	7.5	7.5	7.5	7.5	7.5	7.5	7.5	7.5	7.5	7.5	7.5	0	0	0	0	0	0	0	0	0	0	0	0
848	0	0	0	0	7.5	7.5	7.5	7.5	7.5	7.5	7.5	7.5	7.5	7.5	7.5	7.5	0	0	0	0	0	0	0	0	0	0	0	0
849	0	0	0	0	7.5	7.5	7.5	7.5	7.5	7.5	7.5	7.5	7.5	7.5	7.5	7.5	0	0	0	0	0	0	0	0	0	0	0	0
850	0	0	0	0	7.5	7.5	7.5	7.5	7.5	7.5	7.5	7.5	7.5	7.5	7.5	7.5	0	0	0	0	0	0	0	0	0	0	0	0
851	0	0	0	0	7.5	7.5	7.5	7.5	7.5	7.5	7.5	7.5	7.5	7.5	7.5	7.5	0	0	0	0	0	0	0	0	0	0	0	0
852	0	0	0	0	7.5	7.5	7.5	7.5	7.5	7.5	7.5	7.5	7.5	7.5	7.5	7.5	0	0	0	0	0	0	0	0	0	0	0	0
853	0	0	0	0	7.5	7.5	7.5	7.5	7.5	7.5	7.5	7.5	7.5	7.5	7.5	7.5	0	0	0	0	0	0	0	0	0	0	0	0
854	0	0	0	0	7.5	7.5	7.5	7.5	7.5	7.5	7.5	7.5	7.5	7.5	7.5	7.5	0	0	0	0	0	0	0	0	0	0	0	0
855	0	0	0	0	7.5	7.5	7.5	7.5	7.5	7.5	7.5	7.5	7.5	7.5	7.5	7.5	0	0	0	0	0	0	0	0	0	0	0	0
856	0	0	0	0	7.5	7.5	7.5	7.5	7.5	7.5	7.5	7.5	7.5	7.5	7.5	7.5	0	0	0	0	0	0	0	0	0	0	0	0
857	0	0	0	0	7.5	7.5	7.5	7.5	7.5	7.5	7.5	7.5	7.5	7.5	7.5	7.5	0	0	0	0	0	0	0	0	0	0	0	0
858	0	0	0	0	7.5	7.5	7.5	7.5	7.5	7.5	7.5	7.5	7.5	7.5	7.5	7.5	0	0	0	0	0	0	0	0	0	0	0	0
859	0	0	0	0	7.5	7.5	7.5	7.5	7.5	7.5	7.5	7.5	7.5	7.5	7.5	7.5	0	0	0	0	0	0	0	0	0	0	0	0
860	0	0	0	0	4.3344598	7.5	7.5	7.5	7.5	7.5	4.5456214	7.5	7.5	7.5	7.5	7.5	1	0	0	0	0	0	1	0	0	0	0	0
861	0	0	0	0	7.5	7.5	7.5	7.5	7.5	7.5	7.5	7.5	7.5	7.5	7.5	7.5	0	0	0	0	0	0	0	0	0	0	0	0
862	0	0	0	0	7.5	7.5	7.5	7.5	7.5	7.5	7.5	7.5	7.5	7.5	7.5	7.5	0	0	0	0	0	0	0	0	0	0	0	0
863	0	0	0	0	7.5	7.5	7.5	7.5	7.5	7.5	7.5	7.5	7.5	7.5	7.5	7.5	0	0	0	0	0	0	0	0	0	0	0	0
864	0	0	0	0	7.5	7.5	7.5	7.5	7.5	7.5	7.5	7.5	7.5	7.5	7.5	7.5	0	0	0	0	0	0	0	0	0	0	0	0
865	0	0	0	0	7.5	7.5	7.5	7.5	7.5	7.5	7.5	7.5	7.5	7.5	7.5	7.5	0	0	0	0	0	0	0	0	0	0	0	0
866	0	0	0	0	7.5	7.5	7.5	7.5	7.5	7.5	7.5	7.5	7.5	7.5	7.5	7.5	0	0	0	0	0	0	0	0	0	0	0	0
867	0	0	0	0	7.5	7.5	7.5	7.5	7.5	7.5	7.5	7.5	7.5	7.5	7.5	7.5	0	0	0	0	0	0	0	0	0	0	0	0
868	0	0	0	0	7.5	7.5	7.5	7.5	7.5	7.5	7.5	7.5	7.5	7.5	7.5	7.5	0	0	0	0	0	0	0	0	0	0	0	0
869	0	0	0	0	7.5	7.5	7.5	7.5	7.5	7.5	7.5	7.5	7.5	7.5	7.5	7.5	0	0	0	0	0	0	0	0	0	0	0	0
870	0	0	0	0	2.4390435	2.4390435	2.4390435	2.4390435	2.4390435	2.4390435	2.4390435	2.4390435	2.4390435	2.4390435	2.4390435	2.4390435	0	0	0	0	0	0	0	0	0	0	0	1
871	0	0	0	0	7.5	7.5	7.5	7.5	7.5	7.5	7.5	7.5	7.5	7.5	7.5	7.5	0	0	0	0	0	0	0	0	0	0	0	0
872	0	0	0	0	7.5	7.5	7.5	7.5	7.5	7.5	7.5	7.5	7.5	7.5	7.5	7.5	0	0	0	0	0	0	0	0	0	0	0	0
873	0	0	0	0	7.5	7.5	7.5	7.5	7.5	7.5	7.5	7.5	7.5	7.5	7.5	7.5	0	0	0	0	0	0	0	0	0	0	0	0
874	0	0	0	0	7.5	7.5	7.5	7.5	7.5	7.5	7.5	7.5	7.5	7.5	7.5	7.5	0	0	0	0	0	0	0	0	0	0	0	0
875	0	0	0	0	7.5	7.5	7.5	7.5	7.5	7.5	7.5	7.5	7.5	7.5	7.5	7.5	0	0	0	0	0	0	0	0	0	0	0	0
876	0	0	0	0	7.5	7.5	7.5	7.5	7.5	7.5	7.5	7.5	7.5	7.5	7.5	7.5	0	0	0	0	0	0	0	0	0	0	0	0
877	0	0	0	0	6.1074729	7.5	7.5	7.5	7.5	7.5	7.1018224	7.5	7.5	7.5	7.5	7.5	1	0	0	0	0	0	1	0	0	0	0	0
878	0	0	0	0	.37924889	1.8637853	2.8408704	4.6101065	5.5745349	6.7012906	1.1775448	2.6001055	3.4519103	5.569056	6.4682717	7.5	1	1	1	1	1	1	1	1	1	1	1	0
879	0	0	0	0	7.5	7.5	7.5	7.5	7.5	7.5	7.5	7.5	7.5	7.5	7.5	7.5	0	0	0	0	0	0	0	0	0	0	0	0
880	0	0	0	0	7.5	7.5	7.5	7.5	7.5	7.5	7.5	7.5	7.5	7.5	7.5	7.5	0	0	0	0	0	0	0	0	0	0	0	0
881	0	0	0	0	7.5	7.5	7.5	7.5	7.5	7.5	7.5	7.5	7.5	7.5	7.5	7.5	0	0	0	0	0	0	0	0	0	0	0	0
882	0	0	0	0	7.5	7.5	7.5	7.5	7.5	7.5	7.5	7.5	7.5	7.5	7.5	7.5	0	0	0	0	0	0	0	0	0	0	0	0
883	0	0	0	0	7.5	7.5	7.5	7.5	7.5	7.5	7.5	7.5	7.5	7.5	7.5	7.5	0	0	0	0	0	0	0	0	0	0	0	0
884	0	0	0	0	7.5	7.5	7.5	7.5	7.5	7.5	7.5	7.5	7.5	7.5	7.5	7.5	0	0	0	0	0	0	0	0	0	0	0	0
885	0	0	0	0	3.6474416	4.6709485	7.4582653	7.5	7.5	7.5	3.9065745	5.4138083	7.5	7.5	7.5	7.5	1	1	1	0	0	0	1	1	0	0	0	0
886	0	0	0	0	7.5	7.5	7.5	7.5	7.5	7.5	7.5	7.5	7.5	7.5	7.5	7.5	0	0	0	0	0	0	0	0	0	0	0	0
887	0	0	0	0	7.5	7.5	7.5	7.5	7.5	7.5	7.5	7.5	7.5	7.5	7.5	7.5	0	0	0	0	0	0	0	0	0	0	0	0
888	0	0	0	0	7.5	7.5	7.5	7.5	7.5	7.5	7.5	7.5	7.5	7.5	7.5	7.5	0	0	0	0	0	0	0	0	0	0	0	0
889	0	0	0	0	7.5	7.5	7.5	7.5	7.5	7.5	7.5	7.5	7.5	7.5	7.5	7.5	0	0	0	0	0	0	0	0	0	0	0	0
890	0	0	0	0	7.5	7.5	7.5	7.5	7.5	7.5	7.5	7.5	7.5	7.5	7.5	7.5	0	0	0	0	0	0	0	0	0	0	0	0
891	0	0	0	0	7.5	7.5	7.5	7.5	7.5	7.5	7.5	7.5	7.5	7.5	7.5	7.5	0	0	0	0	0	0	0	0	0	0	0	0
892	0	0	0	0	7.5	7.5	7.5	7.5	7.5	7.5	7.5	7.5	7.5	7.5	7.5	7.5	0	0	0	0	0	0	0	0	0	0	0	0
893	0	0	0	0	7.5	7.5	7.5	7.5	7.5	7.5	7.5	7.5	7.5	7.5	7.5	7.5	0	0	0	0	0	0	0	0	0	0	0	0
894	0	0	0	0	1.5483878	5.0097122	7.5	7.5	7.5	7.5	1.5484684	5.010685	7.5	7.5	7.5	7.5	1	1	0	0	0	0	1	1	0	0	0	0
895	0	0	0	0	7.5	7.5	7.5	7.5	7.5	7.5	7.5	7.5	7.5	7.5	7.5	7.5	0	0	0	0	0	0	0	0	0	0	0	0
896	0	0	0	0	7.5	7.5	7.5	7.5	7.5	7.5	7.5	7.5	7.5	7.5	7.5	7.5	0	0	0	0	0	0	0	0	0	0	0	0
897	0	0	0	0	7.5	7.5	7.5	7.5	7.5	7.5	7.5	7.5	7.5	7.5	7.5	7.5	0	0	0	0	0	0	0	0	0	0	0	0
898	0	0	0	0	7.5	7.5	7.5	7.5	7.5	7.5	7.5	7.5	7.5	7.5	7.5	7.5	0	0	0	0	0	0	0	0	0	0	0	0
899	0	0	0	0	3.4887483	4.6995373	7.5	7.5	7.5	7.5	3.7425702	5.4380765	7.5	7.5	7.5	7.5	1	1	0	0	0	0	1	1	0	0	0	0
900	0	0	0	0	.12961659	4.4008756	7.0426784	7.5	7.5	7.5	1.9979652	4.4014606	7.5	7.5	7.5	7.5	1	1	1	0	0	0	1	1	0	0	0	0
901	0	0	0	0	4.0366464	4.0366464	4.0366464	4.0366464	4.0366464	4.0366464	4.0366464	4.0366464	4.0366464	4.0366464	4.0366464	4.0366464	0	0	0	0	0	0	0	0	0	0	0	1
902	0	0	0	0	7.5	7.5	7.5	7.5	7.5	7.5	7.5	7.5	7.5	7.5	7.5	7.5	0	0	0	0	0	0	0	0	0	0	0	0
903	0	0	0	0	7.5	7.5	7.5	7.5	7.5	7.5	7.5	7.5	7.5	7.5	7.5	7.5	0	0	0	0	0	0	0	0	0	0	0	0
904	0	0	0	0	7.5	7.5	7.5	7.5	7.5	7.5	7.5	7.5	7.5	7.5	7.5	7.5	0	0	0	0	0	0	0	0	0	0	0	0
905	0	0	0	0	7.5	7.5	7.5	7.5	7.5	7.5	7.5	7.5	7.5	7.5	7.5	7.5	0	0	0	0	0	0	0	0	0	0	0	0
906	0	0	0	0	7.5	7.5	7.5	7.5	7.5	7.5	7.5	7.5	7.5	7.5	7.5	7.5	0	0	0	0	0	0	0	0	0	0	0	0
907	0	0	0	0	7.5	7.5	7.5	7.5	7.5	7.5	7.5	7.5	7.5	7.5	7.5	7.5	0	0	0	0	0	0	0	0	0	0	0	0
908	0	0	0	0	7.5	7.5	7.5	7.5	7.5	7.5	7.5	7.5	7.5	7.5	7.5	7.5	0	0	0	0	0	0	0	0	0	0	0	0
909	0	0	0	0	7.5	7.5	7.5	7.5	7.5	7.5	7.5	7.5	7.5	7.5	7.5	7.5	0	0	0	0	0	0	0	0	0	0	0	0
910	0	0	0	0	2.7577901	3.7353182	5.9941978	7.5	7.5	7.5	3.2731905	5.7564125	6.331152	7.5	7.5	7.5	1	1	1	0	0	0	1	1	1	0	0	0
911	0	0	0	0	7.5	7.5	7.5	7.5	7.5	7.5	7.5	7.5	7.5	7.5	7.5	7.5	0	0	0	0	0	0	0	0	0	0	0	0
912	0	0	0	0	7.5	7.5	7.5	7.5	7.5	7.5	7.5	7.5	7.5	7.5	7.5	7.5	0	0	0	0	0	0	0	0	0	0	0	0
913	0	0	0	0	7.5	7.5	7.5	7.5	7.5	7.5	7.5	7.5	7.5	7.5	7.5	7.5	0	0	0	0	0	0	0	0	0	0	0	0
914	0	0	0	0	7.5	7.5	7.5	7.5	7.5	7.5	7.5	7.5	7.5	7.5	7.5	7.5	0	0	0	0	0	0	0	0	0	0	0	0
915	0	0	0	0	7.5	7.5	7.5	7.5	7.5	7.5	7.5	7.5	7.5	7.5	7.5	7.5	0	0	0	0	0	0	0	0	0	0	0	0
916	0	0	0	0	7.5	7.5	7.5	7.5	7.5	7.5	7.5	7.5	7.5	7.5	7.5	7.5	0	0	0	0	0	0	0	0	0	0	0	0
917	0	0	0	0	7.5	7.5	7.5	7.5	7.5	7.5	7.5	7.5	7.5	7.5	7.5	7.5	0	0	0	0	0	0	0	0	0	0	0	0
918	0	0	0	0	7.5	7.5	7.5	7.5	7.5	7.5	7.5	7.5	7.5	7.5	7.5	7.5	0	0	0	0	0	0	0	0	0	0	0	0
919	0	0	0	0	7.5	7.5	7.5	7.5	7.5	7.5	7.5	7.5	7.5	7.5	7.5	7.5	0	0	0	0	0	0	0	0	0	0	0	0
920	0	0	0	0	7.5	7.5	7.5	7.5	7.5	7.5	7.5	7.5	7.5	7.5	7.5	7.5	0	0	0	0	0	0	0	0	0	0	0	0
921	0	0	0	0	7.5	7.5	7.5	7.5	7.5	7.5	7.5	7.5	7.5	7.5	7.5	7.5	0	0	0	0	0	0	0	0	0	0	0	0
922	0	0	0	0	7.5	7.5	7.5	7.5	7.5	7.5	7.5	7.5	7.5	7.5	7.5	7.5	0	0	0	0	0	0	0	0	0	0	0	0
923	0	0	0	0	7.5	7.5	7.5	7.5	7.5	7.5	7.5	7.5	7.5	7.5	7.5	7.5	0	0	0	0	0	0	0	0	0	0	0	0
924	0	0	0	0	7.5	7.5	7.5	7.5	7.5	7.5	7.5	7.5	7.5	7.5	7.5	7.5	0	0	0	0	0	0	0	0	0	0	0	0
925	0	0	0	0	6.9430108	7.5	7.5	7.5	7.5	7.5	7.5	7.5	7.5	7.5	7.5	7.5	1	0	0	0	0	0	0	0	0	0	0	0
926	0	0	0	0	7.5	7.5	7.5	7.5	7.5	7.5	7.5	7.5	7.5	7.5	7.5	7.5	0	0	0	0	0	0	0	0	0	0	0	0
927	0	0	0	0	7.5	7.5	7.5	7.5	7.5	7.5	7.5	7.5	7.5	7.5	7.5	7.5	0	0	0	0	0	0	0	0	0	0	0	0
928	0	0	0	0	7.5	7.5	7.5	7.5	7.5	7.5	7.5	7.5	7.5	7.5	7.5	7.5	0	0	0	0	0	0	0	0	0	0	0	0
929	0	0	0	0	7.5	7.5	7.5	7.5	7.5	7.5	7.5	7.5	7.5	7.5	7.5	7.5	0	0	0	0	0	0	0	0	0	0	0	0
930	0	0	0	0	7.5	7.5	7.5	7.5	7.5	7.5	7.5	7.5	7.5	7.5	7.5	7.5	0	0	0	0	0	0	0	0	0	0	0	0
931	0	0	0	0	7.5	7.5	7.5	7.5	7.5	7.5	7.5	7.5	7.5	7.5	7.5	7.5	0	0	0	0	0	0	0	0	0	0	0	0
932	0	0	0	0	7.5	7.5	7.5	7.5	7.5	7.5	7.5	7.5	7.5	7.5	7.5	7.5	0	0	0	0	0	0	0	0	0	0	0	0
933	0	0	0	0	7.5	7.5	7.5	7.5	7.5	7.5	7.5	7.5	7.5	7.5	7.5	7.5	0	0	0	0	0	0	0	0	0	0	0	0
934	0	0	0	0	7.5	7.5	7.5	7.5	7.5	7.5	7.5	7.5	7.5	7.5	7.5	7.5	0	0	0	0	0	0	0	0	0	0	0	0
935	0	0	0	0	7.5	7.5	7.5	7.5	7.5	7.5	7.5	7.5	7.5	7.5	7.5	7.5	0	0	0	0	0	0	0	0	0	0	0	0
936	0	0	0	0	7.5	7.5	7.5	7.5	7.5	7.5	7.5	7.5	7.5	7.5	7.5	7.5	0	0	0	0	0	0	0	0	0	0	0	0
937	0	0	0	0	7.5	7.5	7.5	7.5	7.5	7.5	7.5	7.5	7.5	7.5	7.5	7.5	0	0	0	0	0	0	0	0	0	0	0	0
938	0	0	0	0	7.5	7.5	7.5	7.5	7.5	7.5	7.5	7.5	7.5	7.5	7.5	7.5	0	0	0	0	0	0	0	0	0	0	0	0
939	0	0	0	0	7.5	7.5	7.5	7.5	7.5	7.5	7.5	7.5	7.5	7.5	7.5	7.5	0	0	0	0	0	0	0	0	0	0	0	0
940	0	0	0	0	7.5	7.5	7.5	7.5	7.5	7.5	7.5	7.5	7.5	7.5	7.5	7.5	0	0	0	0	0	0	0	0	0	0	0	0
941	0	0	0	0	5.4793992	6.3639135	7.5	7.5	7.5	7.5	5.6848402	6.434062	7.5	7.5	7.5	7.5	1	1	0	0	0	0	1	1	0	0	0	0
942	0	0	0	0	7.5	7.5	7.5	7.5	7.5	7.5	7.5	7.5	7.5	7.5	7.5	7.5	0	0	0	0	0	0	0	0	0	0	0	0
943	0	0	0	0	7.5	7.5	7.5	7.5	7.5	7.5	7.5	7.5	7.5	7.5	7.5	7.5	0	0	0	0	0	0	0	0	0	0	0	0
944	0	0	0	0	7.5	7.5	7.5	7.5	7.5	7.5	7.5	7.5	7.5	7.5	7.5	7.5	0	0	0	0	0	0	0	0	0	0	0	0
945	0	0	0	0	7.5	7.5	7.5	7.5	7.5	7.5	7.5	7.5	7.5	7.5	7.5	7.5	0	0	0	0	0	0	0	0	0	0	0	0
946	0	0	0	0	7.5	7.5	7.5	7.5	7.5	7.5	7.5	7.5	7.5	7.5	7.5	7.5	0	0	0	0	0	0	0	0	0	0	0	0
947	0	0	0	0	7.5	7.5	7.5	7.5	7.5	7.5	7.5	7.5	7.5	7.5	7.5	7.5	0	0	0	0	0	0	0	0	0	0	0	0
948	0	0	0	0	7.5	7.5	7.5	7.5	7.5	7.5	7.5	7.5	7.5	7.5	7.5	7.5	0	0	0	0	0	0	0	0	0	0	0	0
949	0	0	0	0	7.5	7.5	7.5	7.5	7.5	7.5	7.5	7.5	7.5	7.5	7.5	7.5	0	0	0	0	0	0	0	0	0	0	0	0
950	0	0	0	0	.40682364	3.0370023	3.450588	4.63938	4.8739786	5.8404183	1.5506551	3.0921974	4.3885942	4.6799436	5.2965894	7.5	1	1	1	1	1	1	1	1	1	1	1	0
951	0	0	0	0	7.5	7.5	7.5	7.5	7.5	7.5	7.5	7.5	7.5	7.5	7.5	7.5	0	0	0	0	0	0	0	0	0	0	0	0
952	0	0	0	0	7.5	7.5	7.5	7.5	7.5	7.5	7.5	7.5	7.5	7.5	7.5	7.5	0	0	0	0	0	0	0	0	0	0	0	0
953	0	0	0	0	7.5	7.5	7.5	7.5	7.5	7.5	7.5	7.5	7.5	7.5	7.5	7.5	0	0	0	0	0	0	0	0	0	0	0	0
954	0	0	0	0	7.5	7.5	7.5	7.5	7.5	7.5	7.5	7.5	7.5	7.5	7.5	7.5	0	0	0	0	0	0	0	0	0	0	0	0
955	0	0	0	0	7.5	7.5	7.5	7.5	7.5	7.5	7.5	7.5	7.5	7.5	7.5	7.5	0	0	0	0	0	0	0	0	0	0	0	0
956	0	0	0	0	.61439186	1.0334176	2.593302	2.6412334	3.9324222	4.1284256	.79533911	2.3120744	2.6333342	3.0867329	4.0767713	7.5	1	1	1	1	1	1	1	1	1	1	1	0
957	0	0	0	0	5.332931	7.5	7.5	7.5	7.5	7.5	5.8676319	7.5	7.5	7.5	7.5	7.5	1	0	0	0	0	0	1	0	0	0	0	0
958	0	0	0	0	7.5	7.5	7.5	7.5	7.5	7.5	7.5	7.5	7.5	7.5	7.5	7.5	0	0	0	0	0	0	0	0	0	0	0	0
959	0	0	0	0	7.5	7.5	7.5	7.5	7.5	7.5	7.5	7.5	7.5	7.5	7.5	7.5	0	0	0	0	0	0	0	0	0	0	0	0
960	0	0	0	0	7.5	7.5	7.5	7.5	7.5	7.5	7.5	7.5	7.5	7.5	7.5	7.5	0	0	0	0	0	0	0	0	0	0	0	0
961	0	0	0	0	7.5	7.5	7.5	7.5	7.5	7.5	7.5	7.5	7.5	7.5	7.5	7.5	0	0	0	0	0	0	0	0	0	0	0	0
962	0	0	0	0	7.5	7.5	7.5	7.5	7.5	7.5	7.5	7.5	7.5	7.5	7.5	7.5	0	0	0	0	0	0	0	0	0	0	0	0
963	0	0	0	0	3.3407054	7.5	7.5	7.5	7.5	7.5	4.5337386	7.5	7.5	7.5	7.5	7.5	1	0	0	0	0	0	1	0	0	0	0	0
964	0	0	0	0	7.5	7.5	7.5	7.5	7.5	7.5	7.5	7.5	7.5	7.5	7.5	7.5	0	0	0	0	0	0	0	0	0	0	0	0
965	0	0	0	0	7.5	7.5	7.5	7.5	7.5	7.5	7.5	7.5	7.5	7.5	7.5	7.5	0	0	0	0	0	0	0	0	0	0	0	0
966	0	0	0	0	7.5	7.5	7.5	7.5	7.5	7.5	7.5	7.5	7.5	7.5	7.5	7.5	0	0	0	0	0	0	0	0	0	0	0	0
967	0	0	0	0	7.5	7.5	7.5	7.5	7.5	7.5	7.5	7.5	7.5	7.5	7.5	7.5	0	0	0	0	0	0	0	0	0	0	0	0
968	0	0	0	0	7.5	7.5	7.5	7.5	7.5	7.5	7.5	7.5	7.5	7.5	7.5	7.5	0	0	0	0	0	0	0	0	0	0	0	0
969	0	0	0	0	7.5	7.5	7.5	7.5	7.5	7.5	7.5	7.5	7.5	7.5	7.5	7.5	0	0	0	0	0	0	0	0	0	0	0	0
970	0	0	0	0	7.5	7.5	7.5	7.5	7.5	7.5	7.5	7.5	7.5	7.5	7.5	7.5	0	0	0	0	0	0	0	0	0	0	0	0
971	0	0	0	0	7.5	7.5	7.5	7.5	7.5	7.5	7.5	7.5	7.5	7.5	7.5	7.5	0	0	0	0	0	0	0	0	0	0	0	0
972	0	0	0	0	7.5	7.5	7.5	7.5	7.5	7.5	7.5	7.5	7.5	7.5	7.5	7.5	0	0	0	0	0	0	0	0	0	0	0	0
973	0	0	0	0	7.5	7.5	7.5	7.5	7.5	7.5	7.5	7.5	7.5	7.5	7.5	7.5	0	0	0	0	0	0	0	0	0	0	0	0
974	0	0	0	0	7.5	7.5	7.5	7.5	7.5	7.5	7.5	7.5	7.5	7.5	7.5	7.5	0	0	0	0	0	0	0	0	0	0	0	0
975	0	0	0	0	7.5	7.5	7.5	7.5	7.5	7.5	7.5	7.5	7.5	7.5	7.5	7.5	0	0	0	0	0	0	0	0	0	0	0	0
976	0	0	0	0	7.5	7.5	7.5	7.5	7.5	7.5	7.5	7.5	7.5	7.5	7.5	7.5	0	0	0	0	0	0	0	0	0	0	0	0
977	0	0	0	0	7.5	7.5	7.5	7.5	7.5	7.5	7.5	7.5	7.5	7.5	7.5	7.5	0	0	0	0	0	0	0	0	0	0	0	0
978	0	0	0	0	7.5	7.5	7.5	7.5	7.5	7.5	7.5	7.5	7.5	7.5	7.5	7.5	0	0	0	0	0	0	0	0	0	0	0	0
979	0	0	0	0	7.5	7.5	7.5	7.5	7.5	7.5	7.5	7.5	7.5	7.5	7.5	7.5	0	0	0	0	0	0	0	0	0	0	0	0
980	0	0	0	0	7.5	7.5	7.5	7.5	7.5	7.5	7.5	7.5	7.5	7.5	7.5	7.5	0	0	0	0	0	0	0	0	0	0	0	0
981	0	0	0	0	7.5	7.5	7.5	7.5	7.5	7.5	7.5	7.5	7.5	7.5	7.5	7.5	0	0	0	0	0	0	0	0	0	0	0	0
982	0	0	0	0	7.5	7.5	7.5	7.5	7.5	7.5	7.5	7.5	7.5	7.5	7.5	7.5	0	0	0	0	0	0	0	0	0	0	0	0
983	0	0	0	0	7.5	7.5	7.5	7.5	7.5	7.5	7.5	7.5	7.5	7.5	7.5	7.5	0	0	0	0	0	0	0	0	0	0	0	0
984	0	0	0	0	7.5	7.5	7.5	7.5	7.5	7.5	7.5	7.5	7.5	7.5	7.5	7.5	0	0	0	0	0	0	0	0	0	0	0	0
985	0	0	0	0	.1579649	1.3676605	2.844285	3.7308977	4.722147	7.5	.30417269	2.1357436	3.6282587	4.3194838	4.8773623	7.5	1	1	1	1	1	0	1	1	1	1	1	0
986	0	0	0	0	2.3266726	3.4367995	5.3583441	6.2117839	6.6905756	6.9550028	2.3373129	3.7802567	5.8423519	6.5438285	6.8875942	7.5	1	1	1	1	1	1	1	1	1	1	1	0
987	0	0	0	0	7.5	7.5	7.5	7.5	7.5	7.5	7.5	7.5	7.5	7.5	7.5	7.5	0	0	0	0	0	0	0	0	0	0	0	0
988	0	0	0	0	7.5	7.5	7.5	7.5	7.5	7.5	7.5	7.5	7.5	7.5	7.5	7.5	0	0	0	0	0	0	0	0	0	0	0	0
989	0	0	0	0	7.5	7.5	7.5	7.5	7.5	7.5	7.5	7.5	7.5	7.5	7.5	7.5	0	0	0	0	0	0	0	0	0	0	0	0
990	0	0	0	0	7.5	7.5	7.5	7.5	7.5	7.5	7.5	7.5	7.5	7.5	7.5	7.5	0	0	0	0	0	0	0	0	0	0	0	0
991	0	0	0	0	6.5633545	7.5	7.5	7.5	7.5	7.5	6.9164858	7.5	7.5	7.5	7.5	7.5	1	0	0	0	0	0	1	0	0	0	0	0
992	0	0	0	0	7.5	7.5	7.5	7.5	7.5	7.5	7.5	7.5	7.5	7.5	7.5	7.5	0	0	0	0	0	0	0	0	0	0	0	0
993	0	0	0	0	6.0704412	7.5	7.5	7.5	7.5	7.5	7.1241903	7.5	7.5	7.5	7.5	7.5	1	0	0	0	0	0	1	0	0	0	0	0
994	0	0	0	0	2.6167417	4.1527553	7.5	7.5	7.5	7.5	3.0573285	5.5398574	7.5	7.5	7.5	7.5	1	1	0	0	0	0	1	1	0	0	0	0
995	0	0	0	0	7.5	7.5	7.5	7.5	7.5	7.5	7.5	7.5	7.5	7.5	7.5	7.5	0	0	0	0	0	0	0	0	0	0	0	0
996	0	0	0	0	7.5	7.5	7.5	7.5	7.5	7.5	7.5	7.5	7.5	7.5	7.5	7.5	0	0	0	0	0	0	0	0	0	0	0	0
997	0	0	0	0	7.5	7.5	7.5	7.5	7.5	7.5	7.5	7.5	7.5	7.5	7.5	7.5	0	0	0	0	0	0	0	0	0	0	0	0
998	0	0	0	0	7.5	7.5	7.5	7.5	7.5	7.5	7.5	7.5	7.5	7.5	7.5	7.5	0	0	0	0	0	0	0	0	0	0	0	0
999	0	0	0	0	7.5	7.5	7.5	7.5	7.5	7.5	7.5	7.5	7.5	7.5	7.5	7.5	0	0	0	0	0	0	0	0	0	0	0	0
1000	0	0	0	0	7.5	7.5	7.5	7.5	7.5	7.5	7.5	7.5	7.5	7.5	7.5	7.5	0	0	0	0	0	0	0	0	0	0	0	0
1001	0	0	0	0	7.5	7.5	7.5	7.5	7.5	7.5	7.5	7.5	7.5	7.5	7.5	7.5	0	0	0	0	0	0	0	0	0	0	0	0
1002	0	0	0	0	7.5	7.5	7.5	7.5	7.5	7.5	7.5	7.5	7.5	7.5	7.5	7.5	0	0	0	0	0	0	0	0	0	0	0	0
1003	0	0	0	0	7.5	7.5	7.5	7.5	7.5	7.5	7.5	7.5	7.5	7.5	7.5	7.5	0	0	0	0	0	0	0	0	0	0	0	0
1004	0	0	0	0	7.5	7.5	7.5	7.5	7.5	7.5	7.5	7.5	7.5	7.5	7.5	7.5	0	0	0	0	0	0	0	0	0	0	0	0
1005	0	0	0	0	.2492373	1.6518849	7.5	7.5	7.5	7.5	1.0592548	2.9426239	7.5	7.5	7.5	7.5	1	1	0	0	0	0	1	1	0	0	0	0
1006	0	0	0	0	7.5	7.5	7.5	7.5	7.5	7.5	7.5	7.5	7.5	7.5	7.5	7.5	0	0	0	0	0	0	0	0	0	0	0	0
1007	0	0	0	0	7.5	7.5	7.5	7.5	7.5	7.5	7.5	7.5	7.5	7.5	7.5	7.5	0	0	0	0	0	0	0	0	0	0	0	0
1008	0	0	0	0	7.5	7.5	7.5	7.5	7.5	7.5	7.5	7.5	7.5	7.5	7.5	7.5	0	0	0	0	0	0	0	0	0	0	0	0
1009	0	0	0	0	7.5	7.5	7.5	7.5	7.5	7.5	7.5	7.5	7.5	7.5	7.5	7.5	0	0	0	0	0	0	0	0	0	0	0	0
1010	0	0	0	0	2.3855097	5.3896422	5.3896422	5.3896422	5.3896422	5.3896422	2.5423403	5.3896422	5.3896422	5.3896422	5.3896422	5.3896422	1	0	0	0	0	0	1	0	0	0	0	1
1011	0	0	0	0	7.5	7.5	7.5	7.5	7.5	7.5	7.5	7.5	7.5	7.5	7.5	7.5	0	0	0	0	0	0	0	0	0	0	0	0
1012	0	0	0	0	5.0666552	7.5	7.5	7.5	7.5	7.5	6.4094162	7.5	7.5	7.5	7.5	7.5	1	0	0	0	0	0	1	0	0	0	0	0
1013	0	0	0	0	.32771984	4.183517	5.9920526	7.0659318	7.5	7.5	.38490066	5.1740603	6.9966259	7.2033939	7.5	7.5	1	1	1	1	0	0	1	1	1	1	0	0
1014	0	0	0	0	7.5	7.5	7.5	7.5	7.5	7.5	7.5	7.5	7.5	7.5	7.5	7.5	0	0	0	0	0	0	0	0	0	0	0	0
1015	0	0	0	0	7.5	7.5	7.5	7.5	7.5	7.5	7.5	7.5	7.5	7.5	7.5	7.5	0	0	0	0	0	0	0	0	0	0	0	0
1016	0	0	0	0	7.5	7.5	7.5	7.5	7.5	7.5	7.5	7.5	7.5	7.5	7.5	7.5	0	0	0	0	0	0	0	0	0	0	0	0
1017	0	0	0	0	7.5	7.5	7.5	7.5	7.5	7.5	7.5	7.5	7.5	7.5	7.5	7.5	0	0	0	0	0	0	0	0	0	0	0	0
1018	0	0	0	0	7.5	7.5	7.5	7.5	7.5	7.5	7.5	7.5	7.5	7.5	7.5	7.5	0	0	0	0	0	0	0	0	0	0	0	0
1019	0	0	0	0	.002885242	1.1939918	5.1728311	5.5385604	6.1481452	7.5	.78883892	1.491629	5.2298136	5.6462798	6.150322	7.5	1	1	1	1	1	0	1	1	1	1	1	0
1020	0	0	0	0	7.5	7.5	7.5	7.5	7.5	7.5	7.5	7.5	7.5	7.5	7.5	7.5	0	0	0	0	0	0	0	0	0	0	0	0
1021	0	0	0	0	7.5	7.5	7.5	7.5	7.5	7.5	7.5	7.5	7.5	7.5	7.5	7.5	0	0	0	0	0	0	0	0	0	0	0	0
1022	0	0	0	0	7.5	7.5	7.5	7.5	7.5	7.5	7.5	7.5	7.5	7.5	7.5	7.5	0	0	0	0	0	0	0	0	0	0	0	0
1023	0	0	0	0	7.5	7.5	7.5	7.5	7.5	7.5	7.5	7.5	7.5	7.5	7.5	7.5	0	0	0	0	0	0	0	0	0	0	0	0
1024	0	0	0	0	7.5	7.5	7.5	7.5	7.5	7.5	7.5	7.5	7.5	7.5	7.5	7.5	0	0	0	0	0	0	0	0	0	0	0	0
1025	0	0	0	0	7.5	7.5	7.5	7.5	7.5	7.5	7.5	7.5	7.5	7.5	7.5	7.5	0	0	0	0	0	0	0	0	0	0	0	0
1026	0	0	0	0	7.5	7.5	7.5	7.5	7.5	7.5	7.5	7.5	7.5	7.5	7.5	7.5	0	0	0	0	0	0	0	0	0	0	0	0
1027	0	0	0	0	7.5	7.5	7.5	7.5	7.5	7.5	7.5	7.5	7.5	7.5	7.5	7.5	0	0	0	0	0	0	0	0	0	0	0	0
1028	0	0	0	0	7.5	7.5	7.5	7.5	7.5	7.5	7.5	7.5	7.5	7.5	7.5	7.5	0	0	0	0	0	0	0	0	0	0	0	0
1029	0	0	0	0	7.5	7.5	7.5	7.5	7.5	7.5	7.5	7.5	7.5	7.5	7.5	7.5	0	0	0	0	0	0	0	0	0	0	0	0
1030	0	0	0	0	7.5	7.5	7.5	7.5	7.5	7.5	7.5	7.5	7.5	7.5	7.5	7.5	0	0	0	0	0	0	0	0	0	0	0	0
1031	0	0	0	0	7.5	7.5	7.5	7.5	7.5	7.5	7.5	7.5	7.5	7.5	7.5	7.5	0	0	0	0	0	0	0	0	0	0	0	0
1032	0	0	0	0	7.5	7.5	7.5	7.5	7.5	7.5	7.5	7.5	7.5	7.5	7.5	7.5	0	0	0	0	0	0	0	0	0	0	0	0
1033	0	0	0	0	7.5	7.5	7.5	7.5	7.5	7.5	7.5	7.5	7.5	7.5	7.5	7.5	0	0	0	0	0	0	0	0	0	0	0	0
1034	0	0	0	0	7.5	7.5	7.5	7.5	7.5	7.5	7.5	7.5	7.5	7.5	7.5	7.5	0	0	0	0	0	0	0	0	0	0	0	0
1035	0	0	0	0	7.5	7.5	7.5	7.5	7.5	7.5	7.5	7.5	7.5	7.5	7.5	7.5	0	0	0	0	0	0	0	0	0	0	0	0
1036	0	0	0	0	7.5	7.5	7.5	7.5	7.5	7.5	7.5	7.5	7.5	7.5	7.5	7.5	0	0	0	0	0	0	0	0	0	0	0	0
1037	0	0	0	0	7.5	7.5	7.5	7.5	7.5	7.5	7.5	7.5	7.5	7.5	7.5	7.5	0	0	0	0	0	0	0	0	0	0	0	0
1038	0	0	0	0	7.5	7.5	7.5	7.5	7.5	7.5	7.5	7.5	7.5	7.5	7.5	7.5	0	0	0	0	0	0	0	0	0	0	0	0
1039	0	0	0	0	6.3574581	7.5	7.5	7.5	7.5	7.5	6.8116226	7.5	7.5	7.5	7.5	7.5	1	0	0	0	0	0	1	0	0	0	0	0
1040	0	0	0	0	7.5	7.5	7.5	7.5	7.5	7.5	7.5	7.5	7.5	7.5	7.5	7.5	0	0	0	0	0	0	0	0	0	0	0	0
1041	0	0	0	0	7.5	7.5	7.5	7.5	7.5	7.5	7.5	7.5	7.5	7.5	7.5	7.5	0	0	0	0	0	0	0	0	0	0	0	0
1042	0	0	0	0	7.5	7.5	7.5	7.5	7.5	7.5	7.5	7.5	7.5	7.5	7.5	7.5	0	0	0	0	0	0	0	0	0	0	0	0
1043	0	0	0	0	7.5	7.5	7.5	7.5	7.5	7.5	7.5	7.5	7.5	7.5	7.5	7.5	0	0	0	0	0	0	0	0	0	0	0	0
1044	0	0	0	0	7.0210452	7.5	7.5	7.5	7.5	7.5	7.4544911	7.5	7.5	7.5	7.5	7.5	1	0	0	0	0	0	1	0	0	0	0	0
1045	0	0	0	0	7.5	7.5	7.5	7.5	7.5	7.5	7.5	7.5	7.5	7.5	7.5	7.5	0	0	0	0	0	0	0	0	0	0	0	0
1046	0	0	0	0	7.5	7.5	7.5	7.5	7.5	7.5	7.5	7.5	7.5	7.5	7.5	7.5	0	0	0	0	0	0	0	0	0	0	0	0
1047	0	0	0	0	7.5	7.5	7.5	7.5	7.5	7.5	7.5	7.5	7.5	7.5	7.5	7.5	0	0	0	0	0	0	0	0	0	0	0	0
1048	0	0	0	0	7.5	7.5	7.5	7.5	7.5	7.5	7.5	7.5	7.5	7.5	7.5	7.5	0	0	0	0	0	0	0	0	0	0	0	0
1049	0	0	0	0	1.7851901	2.782347	7.5	7.5	7.5	7.5	2.1669862	3.21015	7.5	7.5	7.5	7.5	1	1	0	0	0	0	1	1	0	0	0	0
1050	0	0	0	0	7.5	7.5	7.5	7.5	7.5	7.5	7.5	7.5	7.5	7.5	7.5	7.5	0	0	0	0	0	0	0	0	0	0	0	0
1051	0	0	0	0	.85219115	2.0136454	2.2641222	2.9477108	3.8468206	3.900676	.91241544	2.1380463	2.5780151	3.672226	3.8823233	7.5	1	1	1	1	1	1	1	1	1	1	1	0
1052	0	0	0	0	7.5	7.5	7.5	7.5	7.5	7.5	7.5	7.5	7.5	7.5	7.5	7.5	0	0	0	0	0	0	0	0	0	0	0	0
1053	0	0	0	0	4.4841456	7.5	7.5	7.5	7.5	7.5	4.6600595	7.5	7.5	7.5	7.5	7.5	1	0	0	0	0	0	1	0	0	0	0	0
1054	0	0	0	0	6.0888276	7.5	7.5	7.5	7.5	7.5	6.4241624	7.5	7.5	7.5	7.5	7.5	1	0	0	0	0	0	1	0	0	0	0	0
1055	0	0	0	0	7.5	7.5	7.5	7.5	7.5	7.5	7.5	7.5	7.5	7.5	7.5	7.5	0	0	0	0	0	0	0	0	0	0	0	0
1056	0	0	0	0	7.5	7.5	7.5	7.5	7.5	7.5	7.5	7.5	7.5	7.5	7.5	7.5	0	0	0	0	0	0	0	0	0	0	0	0
1057	0	0	0	0	4.1499057	4.3943577	7.5	7.5	7.5	7.5	4.217648	4.5317292	7.5	7.5	7.5	7.5	1	1	0	0	0	0	1	1	0	0	0	0
1058	0	0	0	0	7.5	7.5	7.5	7.5	7.5	7.5	7.5	7.5	7.5	7.5	7.5	7.5	0	0	0	0	0	0	0	0	0	0	0	0
1059	0	0	0	0	7.5	7.5	7.5	7.5	7.5	7.5	7.5	7.5	7.5	7.5	7.5	7.5	0	0	0	0	0	0	0	0	0	0	0	0
1060	0	0	0	0	3.8109055	4.6943016	7.5	7.5	7.5	7.5	3.961391	5.1173687	7.5	7.5	7.5	7.5	1	1	0	0	0	0	1	1	0	0	0	0
1061	0	0	0	0	7.5	7.5	7.5	7.5	7.5	7.5	7.5	7.5	7.5	7.5	7.5	7.5	0	0	0	0	0	0	0	0	0	0	0	0
1062	0	0	0	0	7.5	7.5	7.5	7.5	7.5	7.5	7.5	7.5	7.5	7.5	7.5	7.5	0	0	0	0	0	0	0	0	0	0	0	0
1063	0	0	0	0	7.5	7.5	7.5	7.5	7.5	7.5	7.5	7.5	7.5	7.5	7.5	7.5	0	0	0	0	0	0	0	0	0	0	0	0
1064	0	0	0	0	5.645174	7.5	7.5	7.5	7.5	7.5	5.7750711	7.5	7.5	7.5	7.5	7.5	1	0	0	0	0	0	1	0	0	0	0	0
1065	0	0	0	0	7.5	7.5	7.5	7.5	7.5	7.5	7.5	7.5	7.5	7.5	7.5	7.5	0	0	0	0	0	0	0	0	0	0	0	0
1066	0	0	0	0	7.5	7.5	7.5	7.5	7.5	7.5	7.5	7.5	7.5	7.5	7.5	7.5	0	0	0	0	0	0	0	0	0	0	0	0
1067	0	0	0	0	7.5	7.5	7.5	7.5	7.5	7.5	7.5	7.5	7.5	7.5	7.5	7.5	0	0	0	0	0	0	0	0	0	0	0	0
1068	0	0	0	0	7.5	7.5	7.5	7.5	7.5	7.5	7.5	7.5	7.5	7.5	7.5	7.5	0	0	0	0	0	0	0	0	0	0	0	0
1069	0	0	0	0	2.7545307	4.8642697	6.3990989	7.5	7.5	7.5	4.7368064	4.9056039	7.2678246	7.5	7.5	7.5	1	1	1	0	0	0	1	1	1	0	0	0
1070	0	0	0	0	7.5	7.5	7.5	7.5	7.5	7.5	7.5	7.5	7.5	7.5	7.5	7.5	0	0	0	0	0	0	0	0	0	0	0	0
1071	0	0	0	0	7.5	7.5	7.5	7.5	7.5	7.5	7.5	7.5	7.5	7.5	7.5	7.5	0	0	0	0	0	0	0	0	0	0	0	0
1072	0	0	0	0	3.2750962	7.5	7.5	7.5	7.5	7.5	3.4410238	7.5	7.5	7.5	7.5	7.5	1	0	0	0	0	0	1	0	0	0	0	0
1073	0	0	0	0	7.5	7.5	7.5	7.5	7.5	7.5	7.5	7.5	7.5	7.5	7.5	7.5	0	0	0	0	0	0	0	0	0	0	0	0
1074	0	0	0	0	7.5	7.5	7.5	7.5	7.5	7.5	7.5	7.5	7.5	7.5	7.5	7.5	0	0	0	0	0	0	0	0	0	0	0	0
1075	0	0	0	0	1.3881003	2.0801098	4.5995016	6.7646465	7.5	7.5	1.7656919	2.6410348	6.2548523	7.5	7.5	7.5	1	1	1	1	0	0	1	1	1	0	0	0
1076	0	0	0	0	7.5	7.5	7.5	7.5	7.5	7.5	7.5	7.5	7.5	7.5	7.5	7.5	0	0	0	0	0	0	0	0	0	0	0	0
1077	0	0	0	0	7.5	7.5	7.5	7.5	7.5	7.5	7.5	7.5	7.5	7.5	7.5	7.5	0	0	0	0	0	0	0	0	0	0	0	0
1078	0	0	0	0	.32946602	4.8011255	7.5	7.5	7.5	7.5	.58738345	5.3405924	7.5	7.5	7.5	7.5	1	1	0	0	0	0	1	1	0	0	0	0
1079	0	0	0	0	7.5	7.5	7.5	7.5	7.5	7.5	7.5	7.5	7.5	7.5	7.5	7.5	0	0	0	0	0	0	0	0	0	0	0	0
1080	0	0	0	0	7.5	7.5	7.5	7.5	7.5	7.5	7.5	7.5	7.5	7.5	7.5	7.5	0	0	0	0	0	0	0	0	0	0	0	0
1081	0	0	0	0	7.5	7.5	7.5	7.5	7.5	7.5	7.5	7.5	7.5	7.5	7.5	7.5	0	0	0	0	0	0	0	0	0	0	0	0
1082	0	0	0	0	7.5	7.5	7.5	7.5	7.5	7.5	7.5	7.5	7.5	7.5	7.5	7.5	0	0	0	0	0	0	0	0	0	0	0	0
1083	0	0	0	0	.23036535	1.5804389	2.240247	3.206331	3.8503647	6.5480566	.78207421	1.9820287	2.2679074	3.4820294	5.7127533	7.5	1	1	1	1	1	1	1	1	1	1	1	0
1084	0	0	0	0	4.7861595	7.5	7.5	7.5	7.5	7.5	5.1462379	7.5	7.5	7.5	7.5	7.5	1	0	0	0	0	0	1	0	0	0	0	0
1085	0	0	0	0	7.5	7.5	7.5	7.5	7.5	7.5	7.5	7.5	7.5	7.5	7.5	7.5	0	0	0	0	0	0	0	0	0	0	0	0
1086	0	0	0	0	5.4893217	7.5	7.5	7.5	7.5	7.5	5.850687	7.5	7.5	7.5	7.5	7.5	1	0	0	0	0	0	1	0	0	0	0	0
1087	0	0	0	0	7.5	7.5	7.5	7.5	7.5	7.5	7.5	7.5	7.5	7.5	7.5	7.5	0	0	0	0	0	0	0	0	0	0	0	0
1088	0	0	0	0	7.5	7.5	7.5	7.5	7.5	7.5	7.5	7.5	7.5	7.5	7.5	7.5	0	0	0	0	0	0	0	0	0	0	0	0
1089	0	0	0	0	7.5	7.5	7.5	7.5	7.5	7.5	7.5	7.5	7.5	7.5	7.5	7.5	0	0	0	0	0	0	0	0	0	0	0	0
1090	0	0	0	0	7.5	7.5	7.5	7.5	7.5	7.5	7.5	7.5	7.5	7.5	7.5	7.5	0	0	0	0	0	0	0	0	0	0	0	0
1091	0	0	0	0	7.5	7.5	7.5	7.5	7.5	7.5	7.5	7.5	7.5	7.5	7.5	7.5	0	0	0	0	0	0	0	0	0	0	0	0
1092	0	0	0	0	1.7041332	5.9239564	7.5	7.5	7.5	7.5	3.2824912	6.1358786	7.5	7.5	7.5	7.5	1	1	0	0	0	0	1	1	0	0	0	0
1093	0	0	0	0	7.5	7.5	7.5	7.5	7.5	7.5	7.5	7.5	7.5	7.5	7.5	7.5	0	0	0	0	0	0	0	0	0	0	0	0
1094	0	0	0	0	7.5	7.5	7.5	7.5	7.5	7.5	7.5	7.5	7.5	7.5	7.5	7.5	0	0	0	0	0	0	0	0	0	0	0	0
1095	0	0	0	0	7.5	7.5	7.5	7.5	7.5	7.5	7.5	7.5	7.5	7.5	7.5	7.5	0	0	0	0	0	0	0	0	0	0	0	0
1096	0	0	0	0	7.5	7.5	7.5	7.5	7.5	7.5	7.5	7.5	7.5	7.5	7.5	7.5	0	0	0	0	0	0	0	0	0	0	0	0
1097	0	0	0	0	7.5	7.5	7.5	7.5	7.5	7.5	7.5	7.5	7.5	7.5	7.5	7.5	0	0	0	0	0	0	0	0	0	0	0	0
1098	0	0	0	0	7.5	7.5	7.5	7.5	7.5	7.5	7.5	7.5	7.5	7.5	7.5	7.5	0	0	0	0	0	0	0	0	0	0	0	0
1099	0	0	0	0	7.5	7.5	7.5	7.5	7.5	7.5	7.5	7.5	7.5	7.5	7.5	7.5	0	0	0	0	0	0	0	0	0	0	0	0
1100	0	0	0	0	7.5	7.5	7.5	7.5	7.5	7.5	7.5	7.5	7.5	7.5	7.5	7.5	0	0	0	0	0	0	0	0	0	0	0	0
1101	0	0	0	0	7.5	7.5	7.5	7.5	7.5	7.5	7.5	7.5	7.5	7.5	7.5	7.5	0	0	0	0	0	0	0	0	0	0	0	0
1102	0	0	0	0	7.5	7.5	7.5	7.5	7.5	7.5	7.5	7.5	7.5	7.5	7.5	7.5	0	0	0	0	0	0	0	0	0	0	0	0
1103	0	0	0	0	7.5	7.5	7.5	7.5	7.5	7.5	7.5	7.5	7.5	7.5	7.5	7.5	0	0	0	0	0	0	0	0	0	0	0	0
1104	0	0	0	0	7.5	7.5	7.5	7.5	7.5	7.5	7.5	7.5	7.5	7.5	7.5	7.5	0	0	0	0	0	0	0	0	0	0	0	0
1105	0	0	0	0	7.5	7.5	7.5	7.5	7.5	7.5	7.5	7.5	7.5	7.5	7.5	7.5	0	0	0	0	0	0	0	0	0	0	0	0
1106	0	0	0	0	7.5	7.5	7.5	7.5	7.5	7.5	7.5	7.5	7.5	7.5	7.5	7.5	0	0	0	0	0	0	0	0	0	0	0	0
1107	0	0	0	0	7.5	7.5	7.5	7.5	7.5	7.5	7.5	7.5	7.5	7.5	7.5	7.5	0	0	0	0	0	0	0	0	0	0	0	0
1108	0	0	0	0	7.5	7.5	7.5	7.5	7.5	7.5	7.5	7.5	7.5	7.5	7.5	7.5	0	0	0	0	0	0	0	0	0	0	0	0
1109	0	0	0	0	7.5	7.5	7.5	7.5	7.5	7.5	7.5	7.5	7.5	7.5	7.5	7.5	0	0	0	0	0	0	0	0	0	0	0	0
1110	0	0	0	0	7.5	7.5	7.5	7.5	7.5	7.5	7.5	7.5	7.5	7.5	7.5	7.5	0	0	0	0	0	0	0	0	0	0	0	0
1111	0	0	0	0	7.5	7.5	7.5	7.5	7.5	7.5	7.5	7.5	7.5	7.5	7.5	7.5	0	0	0	0	0	0	0	0	0	0	0	0
1112	0	0	0	0	7.5	7.5	7.5	7.5	7.5	7.5	7.5	7.5	7.5	7.5	7.5	7.5	0	0	0	0	0	0	0	0	0	0	0	0
1113	0	0	0	0	7.5	7.5	7.5	7.5	7.5	7.5	7.5	7.5	7.5	7.5	7.5	7.5	0	0	0	0	0	0	0	0	0	0	0	0
1114	0	0	0	0	7.0125837	7.5	7.5	7.5	7.5	7.5	7.384603	7.5	7.5	7.5	7.5	7.5	1	0	0	0	0	0	1	0	0	0	0	0
1115	0	0	0	0	7.5	7.5	7.5	7.5	7.5	7.5	7.5	7.5	7.5	7.5	7.5	7.5	0	0	0	0	0	0	0	0	0	0	0	0
1116	0	0	0	0	7.5	7.5	7.5	7.5	7.5	7.5	7.5	7.5	7.5	7.5	7.5	7.5	0	0	0	0	0	0	0	0	0	0	0	0
1117	0	0	0	0	6.6778569	7.5	7.5	7.5	7.5	7.5	6.8018842	7.5	7.5	7.5	7.5	7.5	1	0	0	0	0	0	1	0	0	0	0	0
1118	0	0	0	0	7.5	7.5	7.5	7.5	7.5	7.5	7.5	7.5	7.5	7.5	7.5	7.5	0	0	0	0	0	0	0	0	0	0	0	0
1119	0	0	0	0	7.5	7.5	7.5	7.5	7.5	7.5	7.5	7.5	7.5	7.5	7.5	7.5	0	0	0	0	0	0	0	0	0	0	0	0
1120	0	0	0	0	7.5	7.5	7.5	7.5	7.5	7.5	7.5	7.5	7.5	7.5	7.5	7.5	0	0	0	0	0	0	0	0	0	0	0	0
1121	0	0	0	0	2.4392502	7.5	7.5	7.5	7.5	7.5	2.5869648	7.5	7.5	7.5	7.5	7.5	1	0	0	0	0	0	1	0	0	0	0	0
1122	0	0	0	0	7.5	7.5	7.5	7.5	7.5	7.5	7.5	7.5	7.5	7.5	7.5	7.5	0	0	0	0	0	0	0	0	0	0	0	0
1123	0	0	0	0	7.5	7.5	7.5	7.5	7.5	7.5	7.5	7.5	7.5	7.5	7.5	7.5	0	0	0	0	0	0	0	0	0	0	0	0
1124	0	0	0	0	7.5	7.5	7.5	7.5	7.5	7.5	7.5	7.5	7.5	7.5	7.5	7.5	0	0	0	0	0	0	0	0	0	0	0	0
1125	0	0	0	0	7.5	7.5	7.5	7.5	7.5	7.5	7.5	7.5	7.5	7.5	7.5	7.5	0	0	0	0	0	0	0	0	0	0	0	0
1126	0	0	0	0	7.5	7.5	7.5	7.5	7.5	7.5	7.5	7.5	7.5	7.5	7.5	7.5	0	0	0	0	0	0	0	0	0	0	0	0
1127	0	0	0	0	7.5	7.5	7.5	7.5	7.5	7.5	7.5	7.5	7.5	7.5	7.5	7.5	0	0	0	0	0	0	0	0	0	0	0	0
1128	0	0	0	0	7.5	7.5	7.5	7.5	7.5	7.5	7.5	7.5	7.5	7.5	7.5	7.5	0	0	0	0	0	0	0	0	0	0	0	0
1129	0	0	0	0	7.5	7.5	7.5	7.5	7.5	7.5	7.5	7.5	7.5	7.5	7.5	7.5	0	0	0	0	0	0	0	0	0	0	0	0
1130	0	0	0	0	2.0984001	4.4945412	5.1266837	7.1369452	7.5	7.5	3.3947613	4.5438032	5.4955754	7.2239966	7.5	7.5	1	1	1	1	0	0	1	1	1	1	0	0
1131	0	0	0	0	7.5	7.5	7.5	7.5	7.5	7.5	7.5	7.5	7.5	7.5	7.5	7.5	0	0	0	0	0	0	0	0	0	0	0	0
1132	0	0	0	0	4.1883831	7.5	7.5	7.5	7.5	7.5	5.527945	7.5	7.5	7.5	7.5	7.5	1	0	0	0	0	0	1	0	0	0	0	0
1133	0	0	0	0	7.5	7.5	7.5	7.5	7.5	7.5	7.5	7.5	7.5	7.5	7.5	7.5	0	0	0	0	0	0	0	0	0	0	0	0
1134	0	0	0	0	.72603238	1.0824003	2.5849011	3.9683809	4.2585526	7.373569	.90065199	2.2036421	3.812402	4.2339911	6.108283	7.5	1	1	1	1	1	1	1	1	1	1	1	0
1135	0	0	0	0	7.5	7.5	7.5	7.5	7.5	7.5	7.5	7.5	7.5	7.5	7.5	7.5	0	0	0	0	0	0	0	0	0	0	0	0
1136	0	0	0	0	1.7739079	5.0114946	6.9753737	7.5	7.5	7.5	2.5478978	5.1717882	7.0543923	7.5	7.5	7.5	1	1	1	0	0	0	1	1	1	0	0	0
1137	0	0	0	0	2.3618515	5.5179448	7.5	7.5	7.5	7.5	3.1893015	6.1591969	7.5	7.5	7.5	7.5	1	1	0	0	0	0	1	1	0	0	0	0
1138	0	0	0	0	1.7074783	7.5	7.5	7.5	7.5	7.5	1.7859426	7.5	7.5	7.5	7.5	7.5	1	0	0	0	0	0	1	0	0	0	0	0
1139	0	0	0	0	7.5	7.5	7.5	7.5	7.5	7.5	7.5	7.5	7.5	7.5	7.5	7.5	0	0	0	0	0	0	0	0	0	0	0	0
1140	0	0	0	0	7.5	7.5	7.5	7.5	7.5	7.5	7.5	7.5	7.5	7.5	7.5	7.5	0	0	0	0	0	0	0	0	0	0	0	0
1141	0	0	0	0	5.5640426	7.5	7.5	7.5	7.5	7.5	5.6653008	7.5	7.5	7.5	7.5	7.5	1	0	0	0	0	0	1	0	0	0	0	0
1142	0	0	0	0	7.5	7.5	7.5	7.5	7.5	7.5	7.5	7.5	7.5	7.5	7.5	7.5	0	0	0	0	0	0	0	0	0	0	0	0
1143	0	0	0	0	7.5	7.5	7.5	7.5	7.5	7.5	7.5	7.5	7.5	7.5	7.5	7.5	0	0	0	0	0	0	0	0	0	0	0	0
1144	0	0	0	0	7.5	7.5	7.5	7.5	7.5	7.5	7.5	7.5	7.5	7.5	7.5	7.5	0	0	0	0	0	0	0	0	0	0	0	0
1145	0	0	0	0	7.5	7.5	7.5	7.5	7.5	7.5	7.5	7.5	7.5	7.5	7.5	7.5	0	0	0	0	0	0	0	0	0	0	0	0
1146	0	0	0	0	7.5	7.5	7.5	7.5	7.5	7.5	7.5	7.5	7.5	7.5	7.5	7.5	0	0	0	0	0	0	0	0	0	0	0	0
1147	0	0	0	0	7.5	7.5	7.5	7.5	7.5	7.5	7.5	7.5	7.5	7.5	7.5	7.5	0	0	0	0	0	0	0	0	0	0	0	0
1148	0	0	0	0	3.9850709	5.9312029	7.5	7.5	7.5	7.5	4.2306204	6.4463344	7.5	7.5	7.5	7.5	1	1	0	0	0	0	1	1	0	0	0	0
1149	0	0	0	0	7.5	7.5	7.5	7.5	7.5	7.5	7.5	7.5	7.5	7.5	7.5	7.5	0	0	0	0	0	0	0	0	0	0	0	0
1150	0	0	0	0	1.9271485	3.2966757	3.9267955	6.0980105	6.4016972	7.4136834	1.9799262	3.5199704	4.6409054	6.2858205	6.8118553	7.5	1	1	1	1	1	1	1	1	1	1	1	0
1151	0	0	0	0	.11112977	1.1513499	2.0832906	4.072557	4.5058713	4.5893531	.45192119	1.7754864	2.6910334	4.4107075	4.5892749	7.5	1	1	1	1	1	1	1	1	1	1	1	0
1152	0	0	0	0	5.4732776	5.4732776	5.4732776	5.4732776	5.4732776	5.4732776	5.4732776	5.4732776	5.4732776	5.4732776	5.4732776	5.4732776	0	0	0	0	0	0	0	0	0	0	0	1
1153	0	0	0	0	7.5	7.5	7.5	7.5	7.5	7.5	7.5	7.5	7.5	7.5	7.5	7.5	0	0	0	0	0	0	0	0	0	0	0	0
1154	0	0	0	0	3.328651	6.0065985	7.5	7.5	7.5	7.5	3.5030048	6.2427821	7.5	7.5	7.5	7.5	1	1	0	0	0	0	1	1	0	0	0	0
1155	0	0	0	0	7.5	7.5	7.5	7.5	7.5	7.5	7.5	7.5	7.5	7.5	7.5	7.5	0	0	0	0	0	0	0	0	0	0	0	0
1156	0	0	0	0	4.2428036	4.4674964	4.8841233	7.5	7.5	7.5	4.4258027	4.4946885	4.9979115	7.5	7.5	7.5	1	1	1	0	0	0	1	1	1	0	0	0
1157	0	0	0	0	7.5	7.5	7.5	7.5	7.5	7.5	7.5	7.5	7.5	7.5	7.5	7.5	0	0	0	0	0	0	0	0	0	0	0	0
1158	0	0	0	0	7.5	7.5	7.5	7.5	7.5	7.5	7.5	7.5	7.5	7.5	7.5	7.5	0	0	0	0	0	0	0	0	0	0	0	0
1159	0	0	0	0	7.5	7.5	7.5	7.5	7.5	7.5	7.5	7.5	7.5	7.5	7.5	7.5	0	0	0	0	0	0	0	0	0	0	0	0
1160	0	0	0	0	7.5	7.5	7.5	7.5	7.5	7.5	7.5	7.5	7.5	7.5	7.5	7.5	0	0	0	0	0	0	0	0	0	0	0	0
1161	0	0	0	0	4.4017506	6.2953916	7.3691053	7.5	7.5	7.5	5.0293317	6.6490684	7.5	7.5	7.5	7.5	1	1	1	0	0	0	1	1	0	0	0	0
1162	0	0	0	0	7.5	7.5	7.5	7.5	7.5	7.5	7.5	7.5	7.5	7.5	7.5	7.5	0	0	0	0	0	0	0	0	0	0	0	0
1163	0	0	0	0	7.5	7.5	7.5	7.5	7.5	7.5	7.5	7.5	7.5	7.5	7.5	7.5	0	0	0	0	0	0	0	0	0	0	0	0
1164	0	0	0	0	.60960537	2.1121094	3.0499299	3.2494886	5.3238888	7.3262572	.81862414	3.0222969	3.1394625	3.3642211	6.7681937	7.5	1	1	1	1	1	1	1	1	1	1	1	0
1165	0	0	0	0	7.5	7.5	7.5	7.5	7.5	7.5	7.5	7.5	7.5	7.5	7.5	7.5	0	0	0	0	0	0	0	0	0	0	0	0
1166	0	0	0	0	7.5	7.5	7.5	7.5	7.5	7.5	7.5	7.5	7.5	7.5	7.5	7.5	0	0	0	0	0	0	0	0	0	0	0	0
1167	0	0	0	0	7.5	7.5	7.5	7.5	7.5	7.5	7.5	7.5	7.5	7.5	7.5	7.5	0	0	0	0	0	0	0	0	0	0	0	0
1168	0	0	0	0	7.5	7.5	7.5	7.5	7.5	7.5	7.5	7.5	7.5	7.5	7.5	7.5	0	0	0	0	0	0	0	0	0	0	0	0
1169	0	0	0	0	7.5	7.5	7.5	7.5	7.5	7.5	7.5	7.5	7.5	7.5	7.5	7.5	0	0	0	0	0	0	0	0	0	0	0	0
1170	0	0	0	0	2.9288754	3.1944201	7.5	7.5	7.5	7.5	3.1277685	3.7264996	7.5	7.5	7.5	7.5	1	1	0	0	0	0	1	1	0	0	0	0
1171	0	0	0	0	7.5	7.5	7.5	7.5	7.5	7.5	7.5	7.5	7.5	7.5	7.5	7.5	0	0	0	0	0	0	0	0	0	0	0	0
1172	0	0	0	0	4.7814603	6.0850015	7.5	7.5	7.5	7.5	5.458014	7.1418324	7.5	7.5	7.5	7.5	1	1	0	0	0	0	1	1	0	0	0	0
1173	0	0	0	0	7.5	7.5	7.5	7.5	7.5	7.5	7.5	7.5	7.5	7.5	7.5	7.5	0	0	0	0	0	0	0	0	0	0	0	0
1174	0	0	0	0	7.5	7.5	7.5	7.5	7.5	7.5	7.5	7.5	7.5	7.5	7.5	7.5	0	0	0	0	0	0	0	0	0	0	0	0
1175	0	0	0	0	.68530595	1.5096276	2.4351485	6.2710233	7.2173247	7.5	1.3180796	1.585603	2.7216442	6.8785625	7.5	7.5	1	1	1	1	1	0	1	1	1	1	0	0
1176	0	0	0	0	7.5	7.5	7.5	7.5	7.5	7.5	7.5	7.5	7.5	7.5	7.5	7.5	0	0	0	0	0	0	0	0	0	0	0	0
1177	0	0	0	0	7.5	7.5	7.5	7.5	7.5	7.5	7.5	7.5	7.5	7.5	7.5	7.5	0	0	0	0	0	0	0	0	0	0	0	0
1178	0	0	0	0	7.5	7.5	7.5	7.5	7.5	7.5	7.5	7.5	7.5	7.5	7.5	7.5	0	0	0	0	0	0	0	0	0	0	0	0
1179	0	0	0	0	7.5	7.5	7.5	7.5	7.5	7.5	7.5	7.5	7.5	7.5	7.5	7.5	0	0	0	0	0	0	0	0	0	0	0	0
1180	0	0	0	0	7.5	7.5	7.5	7.5	7.5	7.5	7.5	7.5	7.5	7.5	7.5	7.5	0	0	0	0	0	0	0	0	0	0	0	0
1181	0	0	0	0	7.5	7.5	7.5	7.5	7.5	7.5	7.5	7.5	7.5	7.5	7.5	7.5	0	0	0	0	0	0	0	0	0	0	0	0
1182	0	0	0	0	7.5	7.5	7.5	7.5	7.5	7.5	7.5	7.5	7.5	7.5	7.5	7.5	0	0	0	0	0	0	0	0	0	0	0	0
1183	0	0	0	0	.20294121	2.2650731	7.5	7.5	7.5	7.5	1.2588799	2.8567328	7.5	7.5	7.5	7.5	1	1	0	0	0	0	1	1	0	0	0	0
1184	0	0	0	0	7.5	7.5	7.5	7.5	7.5	7.5	7.5	7.5	7.5	7.5	7.5	7.5	0	0	0	0	0	0	0	0	0	0	0	0
1185	0	0	0	0	7.5	7.5	7.5	7.5	7.5	7.5	7.5	7.5	7.5	7.5	7.5	7.5	0	0	0	0	0	0	0	0	0	0	0	0
1186	0	0	0	0	7.5	7.5	7.5	7.5	7.5	7.5	7.5	7.5	7.5	7.5	7.5	7.5	0	0	0	0	0	0	0	0	0	0	0	0
1187	0	0	0	0	7.5	7.5	7.5	7.5	7.5	7.5	7.5	7.5	7.5	7.5	7.5	7.5	0	0	0	0	0	0	0	0	0	0	0	0
1188	0	0	0	0	7.5	7.5	7.5	7.5	7.5	7.5	7.5	7.5	7.5	7.5	7.5	7.5	0	0	0	0	0	0	0	0	0	0	0	0
1189	0	0	0	0	7.5	7.5	7.5	7.5	7.5	7.5	7.5	7.5	7.5	7.5	7.5	7.5	0	0	0	0	0	0	0	0	0	0	0	0
1190	0	0	0	0	7.5	7.5	7.5	7.5	7.5	7.5	7.5	7.5	7.5	7.5	7.5	7.5	0	0	0	0	0	0	0	0	0	0	0	0
1191	0	0	0	0	1.2483184	5.8221898	7.5	7.5	7.5	7.5	1.2969003	6.564846	7.5	7.5	7.5	7.5	1	1	0	0	0	0	1	1	0	0	0	0
1192	0	0	0	0	1.6453571	2.2532477	6.6375737	7.5	7.5	7.5	2.0118899	3.000731	7.392108	7.5	7.5	7.5	1	1	1	0	0	0	1	1	1	0	0	0
1193	0	0	0	0	7.5	7.5	7.5	7.5	7.5	7.5	7.5	7.5	7.5	7.5	7.5	7.5	0	0	0	0	0	0	0	0	0	0	0	0
1194	0	0	0	0	7.5	7.5	7.5	7.5	7.5	7.5	7.5	7.5	7.5	7.5	7.5	7.5	0	0	0	0	0	0	0	0	0	0	0	0
1195	0	0	0	0	7.5	7.5	7.5	7.5	7.5	7.5	7.5	7.5	7.5	7.5	7.5	7.5	0	0	0	0	0	0	0	0	0	0	0	0
1196	0	0	0	0	.48104367	7.5	7.5	7.5	7.5	7.5	.90699095	7.5	7.5	7.5	7.5	7.5	1	0	0	0	0	0	1	0	0	0	0	0
1197	0	0	0	0	1.1534771	7.5	7.5	7.5	7.5	7.5	1.3907942	7.5	7.5	7.5	7.5	7.5	1	0	0	0	0	0	1	0	0	0	0	0
1198	0	0	0	0	7.5	7.5	7.5	7.5	7.5	7.5	7.5	7.5	7.5	7.5	7.5	7.5	0	0	0	0	0	0	0	0	0	0	0	0
1199	0	0	0	0	7.5	7.5	7.5	7.5	7.5	7.5	7.5	7.5	7.5	7.5	7.5	7.5	0	0	0	0	0	0	0	0	0	0	0	0
1200	0	0	0	0	7.5	7.5	7.5	7.5	7.5	7.5	7.5	7.5	7.5	7.5	7.5	7.5	0	0	0	0	0	0	0	0	0	0	0	0
1201	0	0	0	0	7.5	7.5	7.5	7.5	7.5	7.5	7.5	7.5	7.5	7.5	7.5	7.5	0	0	0	0	0	0	0	0	0	0	0	0
1202	0	0	0	0	1.9885428	3.1368752	6.5646534	7.2978249	7.5	7.5	2.6404607	3.2893646	6.8134489	7.5	7.5	7.5	1	1	1	1	0	0	1	1	1	0	0	0
1203	0	0	0	0	7.5	7.5	7.5	7.5	7.5	7.5	7.5	7.5	7.5	7.5	7.5	7.5	0	0	0	0	0	0	0	0	0	0	0	0
1204	0	0	0	0	7.5	7.5	7.5	7.5	7.5	7.5	7.5	7.5	7.5	7.5	7.5	7.5	0	0	0	0	0	0	0	0	0	0	0	0
1205	0	0	0	0	7.5	7.5	7.5	7.5	7.5	7.5	7.5	7.5	7.5	7.5	7.5	7.5	0	0	0	0	0	0	0	0	0	0	0	0
1206	0	0	0	0	7.5	7.5	7.5	7.5	7.5	7.5	7.5	7.5	7.5	7.5	7.5	7.5	0	0	0	0	0	0	0	0	0	0	0	0
1207	0	0	0	0	7.5	7.5	7.5	7.5	7.5	7.5	7.5	7.5	7.5	7.5	7.5	7.5	0	0	0	0	0	0	0	0	0	0	0	0
1208	0	0	0	0	7.5	7.5	7.5	7.5	7.5	7.5	7.5	7.5	7.5	7.5	7.5	7.5	0	0	0	0	0	0	0	0	0	0	0	0
1209	0	0	0	0	6.2601581	6.9077401	7.5	7.5	7.5	7.5	6.7533021	7.5	7.5	7.5	7.5	7.5	1	1	0	0	0	0	1	0	0	0	0	0
1210	0	0	0	0	7.5	7.5	7.5	7.5	7.5	7.5	7.5	7.5	7.5	7.5	7.5	7.5	0	0	0	0	0	0	0	0	0	0	0	0
1211	0	0	0	0	7.5	7.5	7.5	7.5	7.5	7.5	7.5	7.5	7.5	7.5	7.5	7.5	0	0	0	0	0	0	0	0	0	0	0	0
1212	0	0	0	0	7.5	7.5	7.5	7.5	7.5	7.5	7.5	7.5	7.5	7.5	7.5	7.5	0	0	0	0	0	0	0	0	0	0	0	0
1213	0	0	0	0	7.5	7.5	7.5	7.5	7.5	7.5	7.5	7.5	7.5	7.5	7.5	7.5	0	0	0	0	0	0	0	0	0	0	0	0
1214	0	0	0	0	7.5	7.5	7.5	7.5	7.5	7.5	7.5	7.5	7.5	7.5	7.5	7.5	0	0	0	0	0	0	0	0	0	0	0	0
1215	0	0	0	0	7.5	7.5	7.5	7.5	7.5	7.5	7.5	7.5	7.5	7.5	7.5	7.5	0	0	0	0	0	0	0	0	0	0	0	0
1216	0	0	0	0	7.5	7.5	7.5	7.5	7.5	7.5	7.5	7.5	7.5	7.5	7.5	7.5	0	0	0	0	0	0	0	0	0	0	0	0
1217	0	0	0	0	2.6472838	5.9868355	6.9761782	7.450633	7.5	7.5	2.7949862	6.2909875	6.9858446	7.5	7.5	7.5	1	1	1	1	0	0	1	1	1	0	0	0
1218	0	0	0	0	7.5	7.5	7.5	7.5	7.5	7.5	7.5	7.5	7.5	7.5	7.5	7.5	0	0	0	0	0	0	0	0	0	0	0	0
1219	0	0	0	0	7.5	7.5	7.5	7.5	7.5	7.5	7.5	7.5	7.5	7.5	7.5	7.5	0	0	0	0	0	0	0	0	0	0	0	0
1220	0	0	0	0	1.7773949	5.1770239	7.4359903	7.5	7.5	7.5	2.5735817	5.6521053	7.5	7.5	7.5	7.5	1	1	1	0	0	0	1	1	0	0	0	0
1221	0	0	0	0	7.5	7.5	7.5	7.5	7.5	7.5	7.5	7.5	7.5	7.5	7.5	7.5	0	0	0	0	0	0	0	0	0	0	0	0
1222	0	0	0	0	7.5	7.5	7.5	7.5	7.5	7.5	7.5	7.5	7.5	7.5	7.5	7.5	0	0	0	0	0	0	0	0	0	0	0	0
1223	0	0	0	0	7.5	7.5	7.5	7.5	7.5	7.5	7.5	7.5	7.5	7.5	7.5	7.5	0	0	0	0	0	0	0	0	0	0	0	0
1224	0	0	0	0	7.5	7.5	7.5	7.5	7.5	7.5	7.5	7.5	7.5	7.5	7.5	7.5	0	0	0	0	0	0	0	0	0	0	0	0
1225	0	0	0	0	7.5	7.5	7.5	7.5	7.5	7.5	7.5	7.5	7.5	7.5	7.5	7.5	0	0	0	0	0	0	0	0	0	0	0	0
1226	0	0	0	0	6.6218772	7.5	7.5	7.5	7.5	7.5	6.7863202	7.5	7.5	7.5	7.5	7.5	1	0	0	0	0	0	1	0	0	0	0	0
1227	0	0	0	0	7.5	7.5	7.5	7.5	7.5	7.5	7.5	7.5	7.5	7.5	7.5	7.5	0	0	0	0	0	0	0	0	0	0	0	0
1228	0	0	0	0	7.5	7.5	7.5	7.5	7.5	7.5	7.5	7.5	7.5	7.5	7.5	7.5	0	0	0	0	0	0	0	0	0	0	0	0
1229	0	0	0	0	7.5	7.5	7.5	7.5	7.5	7.5	7.5	7.5	7.5	7.5	7.5	7.5	0	0	0	0	0	0	0	0	0	0	0	0
1230	0	0	0	0	3.4566848	6.2024226	6.8955722	7.5	7.5	7.5	4.0175052	6.4283819	7.5	7.5	7.5	7.5	1	1	1	0	0	0	1	1	0	0	0	0
1231	0	0	0	0	7.5	7.5	7.5	7.5	7.5	7.5	7.5	7.5	7.5	7.5	7.5	7.5	0	0	0	0	0	0	0	0	0	0	0	0
1232	0	0	0	0	7.5	7.5	7.5	7.5	7.5	7.5	7.5	7.5	7.5	7.5	7.5	7.5	0	0	0	0	0	0	0	0	0	0	0	0
1233	0	0	0	0	7.5	7.5	7.5	7.5	7.5	7.5	7.5	7.5	7.5	7.5	7.5	7.5	0	0	0	0	0	0	0	0	0	0	0	0
1234	0	0	0	0	7.5	7.5	7.5	7.5	7.5	7.5	7.5	7.5	7.5	7.5	7.5	7.5	0	0	0	0	0	0	0	0	0	0	0	0
1235	0	0	0	0	7.5	7.5	7.5	7.5	7.5	7.5	7.5	7.5	7.5	7.5	7.5	7.5	0	0	0	0	0	0	0	0	0	0	0	0
1236	0	0	0	0	4.1357179	7.5	7.5	7.5	7.5	7.5	4.5306625	7.5	7.5	7.5	7.5	7.5	1	0	0	0	0	0	1	0	0	0	0	0
1237	0	0	0	0	.87743014	1.1658568	7.3228583	7.5	7.5	7.5	.92172277	2.8579376	7.5	7.5	7.5	7.5	1	1	1	0	0	0	1	1	0	0	0	0
1238	0	0	0	0	7.5	7.5	7.5	7.5	7.5	7.5	7.5	7.5	7.5	7.5	7.5	7.5	0	0	0	0	0	0	0	0	0	0	0	0
1239	0	0	0	0	2.7224212	5.0235057	7.5	7.5	7.5	7.5	3.4048486	5.7864518	7.5	7.5	7.5	7.5	1	1	0	0	0	0	1	1	0	0	0	0
1240	0	0	0	0	7.5	7.5	7.5	7.5	7.5	7.5	7.5	7.5	7.5	7.5	7.5	7.5	0	0	0	0	0	0	0	0	0	0	0	0
1241	0	0	0	0	7.5	7.5	7.5	7.5	7.5	7.5	7.5	7.5	7.5	7.5	7.5	7.5	0	0	0	0	0	0	0	0	0	0	0	0
1242	0	0	0	0	7.5	7.5	7.5	7.5	7.5	7.5	7.5	7.5	7.5	7.5	7.5	7.5	0	0	0	0	0	0	0	0	0	0	0	0
1243	0	0	0	0	3.5525043	7.5	7.5	7.5	7.5	7.5	4.4278564	7.5	7.5	7.5	7.5	7.5	1	0	0	0	0	0	1	0	0	0	0	0
1244	0	0	0	0	7.5	7.5	7.5	7.5	7.5	7.5	7.5	7.5	7.5	7.5	7.5	7.5	0	0	0	0	0	0	0	0	0	0	0	0
1245	0	0	0	0	7.5	7.5	7.5	7.5	7.5	7.5	7.5	7.5	7.5	7.5	7.5	7.5	0	0	0	0	0	0	0	0	0	0	0	0
1246	0	0	0	0	7.5	7.5	7.5	7.5	7.5	7.5	7.5	7.5	7.5	7.5	7.5	7.5	0	0	0	0	0	0	0	0	0	0	0	0
1247	0	0	0	0	7.5	7.5	7.5	7.5	7.5	7.5	7.5	7.5	7.5	7.5	7.5	7.5	0	0	0	0	0	0	0	0	0	0	0	0
1248	0	0	0	0	3.2007926	7.5	7.5	7.5	7.5	7.5	4.6802435	7.5	7.5	7.5	7.5	7.5	1	0	0	0	0	0	1	0	0	0	0	0
1249	0	0	0	0	7.2044988	7.5	7.5	7.5	7.5	7.5	7.5	7.5	7.5	7.5	7.5	7.5	1	0	0	0	0	0	0	0	0	0	0	0
1250	0	0	0	0	7.5	7.5	7.5	7.5	7.5	7.5	7.5	7.5	7.5	7.5	7.5	7.5	0	0	0	0	0	0	0	0	0	0	0	0
1251	0	0	0	0	7.5	7.5	7.5	7.5	7.5	7.5	7.5	7.5	7.5	7.5	7.5	7.5	0	0	0	0	0	0	0	0	0	0	0	0
1252	0	0	0	0	7.5	7.5	7.5	7.5	7.5	7.5	7.5	7.5	7.5	7.5	7.5	7.5	0	0	0	0	0	0	0	0	0	0	0	0
1253	0	0	0	0	7.5	7.5	7.5	7.5	7.5	7.5	7.5	7.5	7.5	7.5	7.5	7.5	0	0	0	0	0	0	0	0	0	0	0	0
1254	0	0	0	0	7.5	7.5	7.5	7.5	7.5	7.5	7.5	7.5	7.5	7.5	7.5	7.5	0	0	0	0	0	0	0	0	0	0	0	0
1255	0	0	0	0	7.0818858	7.5	7.5	7.5	7.5	7.5	7.5	7.5	7.5	7.5	7.5	7.5	1	0	0	0	0	0	0	0	0	0	0	0
1256	0	0	0	0	7.5	7.5	7.5	7.5	7.5	7.5	7.5	7.5	7.5	7.5	7.5	7.5	0	0	0	0	0	0	0	0	0	0	0	0
1257	0	0	0	0	6.5253124	6.5253124	6.5253124	6.5253124	6.5253124	6.5253124	6.5253124	6.5253124	6.5253124	6.5253124	6.5253124	6.5253124	0	0	0	0	0	0	0	0	0	0	0	1
1258	0	0	0	0	7.5	7.5	7.5	7.5	7.5	7.5	7.5	7.5	7.5	7.5	7.5	7.5	0	0	0	0	0	0	0	0	0	0	0	0
1259	0	0	0	0	.96143681	3.6080265	4.1236477	5.0537744	6.2322426	7.5	1.8937438	4.1063166	4.287499	6.1339192	6.8523417	7.5	1	1	1	1	1	0	1	1	1	1	1	0
1260	0	0	0	0	7.5	7.5	7.5	7.5	7.5	7.5	7.5	7.5	7.5	7.5	7.5	7.5	0	0	0	0	0	0	0	0	0	0	0	0
1261	0	0	0	0	5.395874	7.5	7.5	7.5	7.5	7.5	6.4115725	7.5	7.5	7.5	7.5	7.5	1	0	0	0	0	0	1	0	0	0	0	0
1262	0	0	0	0	7.5	7.5	7.5	7.5	7.5	7.5	7.5	7.5	7.5	7.5	7.5	7.5	0	0	0	0	0	0	0	0	0	0	0	0
1263	0	0	0	0	7.5	7.5	7.5	7.5	7.5	7.5	7.5	7.5	7.5	7.5	7.5	7.5	0	0	0	0	0	0	0	0	0	0	0	0
1264	0	0	0	0	7.5	7.5	7.5	7.5	7.5	7.5	7.5	7.5	7.5	7.5	7.5	7.5	0	0	0	0	0	0	0	0	0	0	0	0
1265	0	0	0	0	7.5	7.5	7.5	7.5	7.5	7.5	7.5	7.5	7.5	7.5	7.5	7.5	0	0	0	0	0	0	0	0	0	0	0	0
1266	0	0	0	0	5.1417775	6.0759692	7.5	7.5	7.5	7.5	5.2598228	7.5	7.5	7.5	7.5	7.5	1	1	0	0	0	0	1	0	0	0	0	0
1267	0	0	0	0	7.5	7.5	7.5	7.5	7.5	7.5	7.5	7.5	7.5	7.5	7.5	7.5	0	0	0	0	0	0	0	0	0	0	0	0
1268	0	0	0	0	7.5	7.5	7.5	7.5	7.5	7.5	7.5	7.5	7.5	7.5	7.5	7.5	0	0	0	0	0	0	0	0	0	0	0	0
1269	0	0	0	0	7.5	7.5	7.5	7.5	7.5	7.5	7.5	7.5	7.5	7.5	7.5	7.5	0	0	0	0	0	0	0	0	0	0	0	0
1270	0	0	0	0	7.4269958	7.5	7.5	7.5	7.5	7.5	7.5	7.5	7.5	7.5	7.5	7.5	1	0	0	0	0	0	0	0	0	0	0	0
1271	0	0	0	0	.3072719	2.3478801	3.0803204	3.280582	5.7423186	7.4759331	2.2419376	2.527478	3.1320846	5.6748142	6.8133359	7.5	1	1	1	1	1	1	1	1	1	1	1	0
1272	0	0	0	0	7.5	7.5	7.5	7.5	7.5	7.5	7.5	7.5	7.5	7.5	7.5	7.5	0	0	0	0	0	0	0	0	0	0	0	0
1273	0	0	0	0	7.5	7.5	7.5	7.5	7.5	7.5	7.5	7.5	7.5	7.5	7.5	7.5	0	0	0	0	0	0	0	0	0	0	0	0
1274	0	0	0	0	7.5	7.5	7.5	7.5	7.5	7.5	7.5	7.5	7.5	7.5	7.5	7.5	0	0	0	0	0	0	0	0	0	0	0	0
1275	0	0	0	0	7.5	7.5	7.5	7.5	7.5	7.5	7.5	7.5	7.5	7.5	7.5	7.5	0	0	0	0	0	0	0	0	0	0	0	0
1276	0	0	0	0	1.6590412	2.5002558	6.2559452	7.5	7.5	7.5	1.7634178	4.3203259	7.3392591	7.5	7.5	7.5	1	1	1	0	0	0	1	1	1	0	0	0
1277	0	0	0	0	.71614563	.92215461	1.8413079	2.7042539	3.9390578	4.8347578	.75214183	1.7786951	2.2808912	3.6185305	4.650394	7.5	1	1	1	1	1	1	1	1	1	1	1	0
1278	0	0	0	0	3.1144671	4.0905828	4.3059459	4.421288	5.1256161	5.767838	3.1174667	4.2334886	4.3627872	4.9571648	5.6750107	7.5	1	1	1	1	1	1	1	1	1	1	1	0
1279	0	0	0	0	7.142838	7.5	7.5	7.5	7.5	7.5	7.213284	7.5	7.5	7.5	7.5	7.5	1	0	0	0	0	0	1	0	0	0	0	0
1280	0	0	0	0	7.5	7.5	7.5	7.5	7.5	7.5	7.5	7.5	7.5	7.5	7.5	7.5	0	0	0	0	0	0	0	0	0	0	0	0
1281	0	0	0	0	7.5	7.5	7.5	7.5	7.5	7.5	7.5	7.5	7.5	7.5	7.5	7.5	0	0	0	0	0	0	0	0	0	0	0	0
1282	0	0	0	0	.14392164	1.3412224	3.3616052	5.1097245	6.3702216	7.5	.48991835	2.2081695	3.8317811	5.5213938	6.543488	7.5	1	1	1	1	1	0	1	1	1	1	1	0
1283	0	0	0	0	3.2438941	6.5467181	7.5	7.5	7.5	7.5	3.991287	7.1260219	7.5	7.5	7.5	7.5	1	1	0	0	0	0	1	1	0	0	0	0
1284	0	0	0	0	7.5	7.5	7.5	7.5	7.5	7.5	7.5	7.5	7.5	7.5	7.5	7.5	0	0	0	0	0	0	0	0	0	0	0	0
1285	0	0	0	0	7.5	7.5	7.5	7.5	7.5	7.5	7.5	7.5	7.5	7.5	7.5	7.5	0	0	0	0	0	0	0	0	0	0	0	0
1286	0	0	0	0	2.7446282	3.3438656	6.6299682	7.5	7.5	7.5	2.8681273	3.603991	6.9806647	7.5	7.5	7.5	1	1	1	0	0	0	1	1	1	0	0	0
1287	0	0	0	0	7.5	7.5	7.5	7.5	7.5	7.5	7.5	7.5	7.5	7.5	7.5	7.5	0	0	0	0	0	0	0	0	0	0	0	0
1288	0	0	0	0	2.0358136	2.0358136	2.0358136	2.0358136	2.0358136	2.0358136	2.0358136	2.0358136	2.0358136	2.0358136	2.0358136	2.0358136	0	0	0	0	0	0	0	0	0	0	0	1
1289	0	0	0	0	7.5	7.5	7.5	7.5	7.5	7.5	7.5	7.5	7.5	7.5	7.5	7.5	0	0	0	0	0	0	0	0	0	0	0	0
1290	0	0	0	0	7.5	7.5	7.5	7.5	7.5	7.5	7.5	7.5	7.5	7.5	7.5	7.5	0	0	0	0	0	0	0	0	0	0	0	0
1291	0	0	0	0	7.5	7.5	7.5	7.5	7.5	7.5	7.5	7.5	7.5	7.5	7.5	7.5	0	0	0	0	0	0	0	0	0	0	0	0
1292	0	0	0	0	7.5	7.5	7.5	7.5	7.5	7.5	7.5	7.5	7.5	7.5	7.5	7.5	0	0	0	0	0	0	0	0	0	0	0	0
1293	0	0	0	0	7.5	7.5	7.5	7.5	7.5	7.5	7.5	7.5	7.5	7.5	7.5	7.5	0	0	0	0	0	0	0	0	0	0	0	0
1294	0	0	0	0	7.5	7.5	7.5	7.5	7.5	7.5	7.5	7.5	7.5	7.5	7.5	7.5	0	0	0	0	0	0	0	0	0	0	0	0
1295	0	0	0	0	7.5	7.5	7.5	7.5	7.5	7.5	7.5	7.5	7.5	7.5	7.5	7.5	0	0	0	0	0	0	0	0	0	0	0	0
1296	0	0	0	0	7.5	7.5	7.5	7.5	7.5	7.5	7.5	7.5	7.5	7.5	7.5	7.5	0	0	0	0	0	0	0	0	0	0	0	0
1297	0	0	0	0	7.5	7.5	7.5	7.5	7.5	7.5	7.5	7.5	7.5	7.5	7.5	7.5	0	0	0	0	0	0	0	0	0	0	0	0
1298	0	0	0	0	3.8551383	7.5	7.5	7.5	7.5	7.5	4.060081	7.5	7.5	7.5	7.5	7.5	1	0	0	0	0	0	1	0	0	0	0	0
1299	0	0	0	0	7.5	7.5	7.5	7.5	7.5	7.5	7.5	7.5	7.5	7.5	7.5	7.5	0	0	0	0	0	0	0	0	0	0	0	0
1300	0	0	0	0	7.5	7.5	7.5	7.5	7.5	7.5	7.5	7.5	7.5	7.5	7.5	7.5	0	0	0	0	0	0	0	0	0	0	0	0
1301	0	0	0	0	7.5	7.5	7.5	7.5	7.5	7.5	7.5	7.5	7.5	7.5	7.5	7.5	0	0	0	0	0	0	0	0	0	0	0	0
1302	0	0	0	0	7.5	7.5	7.5	7.5	7.5	7.5	7.5	7.5	7.5	7.5	7.5	7.5	0	0	0	0	0	0	0	0	0	0	0	0
1303	0	0	0	0	7.5	7.5	7.5	7.5	7.5	7.5	7.5	7.5	7.5	7.5	7.5	7.5	0	0	0	0	0	0	0	0	0	0	0	0
1304	0	0	0	0	4.4889612	6.9500875	7.5	7.5	7.5	7.5	4.650507	7.5	7.5	7.5	7.5	7.5	1	1	0	0	0	0	1	0	0	0	0	0
1305	0	0	0	0	7.5	7.5	7.5	7.5	7.5	7.5	7.5	7.5	7.5	7.5	7.5	7.5	0	0	0	0	0	0	0	0	0	0	0	0
1306	0	0	0	0	7.5	7.5	7.5	7.5	7.5	7.5	7.5	7.5	7.5	7.5	7.5	7.5	0	0	0	0	0	0	0	0	0	0	0	0
1307	0	0	0	0	7.5	7.5	7.5	7.5	7.5	7.5	7.5	7.5	7.5	7.5	7.5	7.5	0	0	0	0	0	0	0	0	0	0	0	0
1308	0	0	0	0	6.3892517	7.5	7.5	7.5	7.5	7.5	6.7671123	7.5	7.5	7.5	7.5	7.5	1	0	0	0	0	0	1	0	0	0	0	0
1309	0	0	0	0	7.5	7.5	7.5	7.5	7.5	7.5	7.5	7.5	7.5	7.5	7.5	7.5	0	0	0	0	0	0	0	0	0	0	0	0
1310	0	0	0	0	7.5	7.5	7.5	7.5	7.5	7.5	7.5	7.5	7.5	7.5	7.5	7.5	0	0	0	0	0	0	0	0	0	0	0	0
1311	0	0	0	0	7.5	7.5	7.5	7.5	7.5	7.5	7.5	7.5	7.5	7.5	7.5	7.5	0	0	0	0	0	0	0	0	0	0	0	0
1312	0	0	0	0	7.5	7.5	7.5	7.5	7.5	7.5	7.5	7.5	7.5	7.5	7.5	7.5	0	0	0	0	0	0	0	0	0	0	0	0
1313	0	0	0	0	7.5	7.5	7.5	7.5	7.5	7.5	7.5	7.5	7.5	7.5	7.5	7.5	0	0	0	0	0	0	0	0	0	0	0	0
1314	0	0	0	0	7.5	7.5	7.5	7.5	7.5	7.5	7.5	7.5	7.5	7.5	7.5	7.5	0	0	0	0	0	0	0	0	0	0	0	0
1315	0	0	0	0	7.5	7.5	7.5	7.5	7.5	7.5	7.5	7.5	7.5	7.5	7.5	7.5	0	0	0	0	0	0	0	0	0	0	0	0
1316	0	0	0	0	7.5	7.5	7.5	7.5	7.5	7.5	7.5	7.5	7.5	7.5	7.5	7.5	0	0	0	0	0	0	0	0	0	0	0	0
1317	0	0	0	0	7.5	7.5	7.5	7.5	7.5	7.5	7.5	7.5	7.5	7.5	7.5	7.5	0	0	0	0	0	0	0	0	0	0	0	0
1318	0	0	0	0	7.5	7.5	7.5	7.5	7.5	7.5	7.5	7.5	7.5	7.5	7.5	7.5	0	0	0	0	0	0	0	0	0	0	0	0
1319	0	0	0	0	7.5	7.5	7.5	7.5	7.5	7.5	7.5	7.5	7.5	7.5	7.5	7.5	0	0	0	0	0	0	0	0	0	0	0	0
1320	0	0	0	0	5.9387298	7.5	7.5	7.5	7.5	7.5	7.3392272	7.5	7.5	7.5	7.5	7.5	1	0	0	0	0	0	1	0	0	0	0	0
1321	0	0	0	0	7.5	7.5	7.5	7.5	7.5	7.5	7.5	7.5	7.5	7.5	7.5	7.5	0	0	0	0	0	0	0	0	0	0	0	0
1322	0	0	0	0	7.5	7.5	7.5	7.5	7.5	7.5	7.5	7.5	7.5	7.5	7.5	7.5	0	0	0	0	0	0	0	0	0	0	0	0
1323	0	0	0	0	6.4168053	7.5	7.5	7.5	7.5	7.5	6.5050712	7.5	7.5	7.5	7.5	7.5	1	0	0	0	0	0	1	0	0	0	0	0
1324	0	0	0	0	7.5	7.5	7.5	7.5	7.5	7.5	7.5	7.5	7.5	7.5	7.5	7.5	0	0	0	0	0	0	0	0	0	0	0	0
1325	0	0	0	0	7.5	7.5	7.5	7.5	7.5	7.5	7.5	7.5	7.5	7.5	7.5	7.5	0	0	0	0	0	0	0	0	0	0	0	0
1326	0	0	0	0	7.5	7.5	7.5	7.5	7.5	7.5	7.5	7.5	7.5	7.5	7.5	7.5	0	0	0	0	0	0	0	0	0	0	0	0
1327	0	0	0	0	.91374916	1.9795015	3.8415992	4.2432127	5.783277	6.0906825	1.2527248	1.9889293	3.8959544	5.146173	5.8581476	7.5	1	1	1	1	1	1	1	1	1	1	1	0
1328	0	0	0	0	7.5	7.5	7.5	7.5	7.5	7.5	7.5	7.5	7.5	7.5	7.5	7.5	0	0	0	0	0	0	0	0	0	0	0	0
1329	0	0	0	0	7.5	7.5	7.5	7.5	7.5	7.5	7.5	7.5	7.5	7.5	7.5	7.5	0	0	0	0	0	0	0	0	0	0	0	0
1330	0	0	0	0	.024136165	1.5094302	3.4123938	3.4532962	4.3825827	4.8414598	.37115401	1.6346173	3.4496534	3.8340242	4.840673	7.5	1	1	1	1	1	1	1	1	1	1	1	0
1331	0	0	0	0	7.5	7.5	7.5	7.5	7.5	7.5	7.5	7.5	7.5	7.5	7.5	7.5	0	0	0	0	0	0	0	0	0	0	0	0
1332	0	0	0	0	7.5	7.5	7.5	7.5	7.5	7.5	7.5	7.5	7.5	7.5	7.5	7.5	0	0	0	0	0	0	0	0	0	0	0	0
1333	0	0	0	0	7.5	7.5	7.5	7.5	7.5	7.5	7.5	7.5	7.5	7.5	7.5	7.5	0	0	0	0	0	0	0	0	0	0	0	0
1334	0	0	0	0	7.5	7.5	7.5	7.5	7.5	7.5	7.5	7.5	7.5	7.5	7.5	7.5	0	0	0	0	0	0	0	0	0	0	0	0
1335	0	0	0	0	7.5	7.5	7.5	7.5	7.5	7.5	7.5	7.5	7.5	7.5	7.5	7.5	0	0	0	0	0	0	0	0	0	0	0	0
1336	0	0	0	0	3.8062854	7.5	7.5	7.5	7.5	7.5	4.7633281	7.5	7.5	7.5	7.5	7.5	1	0	0	0	0	0	1	0	0	0	0	0
1337	0	0	0	0	7.5	7.5	7.5	7.5	7.5	7.5	7.5	7.5	7.5	7.5	7.5	7.5	0	0	0	0	0	0	0	0	0	0	0	0
1338	0	0	0	0	7.5	7.5	7.5	7.5	7.5	7.5	7.5	7.5	7.5	7.5	7.5	7.5	0	0	0	0	0	0	0	0	0	0	0	0
1339	0	0	0	0	7.5	7.5	7.5	7.5	7.5	7.5	7.5	7.5	7.5	7.5	7.5	7.5	0	0	0	0	0	0	0	0	0	0	0	0
1340	0	0	0	0	7.5	7.5	7.5	7.5	7.5	7.5	7.5	7.5	7.5	7.5	7.5	7.5	0	0	0	0	0	0	0	0	0	0	0	0
1341	0	0	0	0	7.5	7.5	7.5	7.5	7.5	7.5	7.5	7.5	7.5	7.5	7.5	7.5	0	0	0	0	0	0	0	0	0	0	0	0
1342	0	0	0	0	7.5	7.5	7.5	7.5	7.5	7.5	7.5	7.5	7.5	7.5	7.5	7.5	0	0	0	0	0	0	0	0	0	0	0	0
1343	0	0	0	0	.1316893	.62672436	7.5	7.5	7.5	7.5	.57568109	3.2333646	7.5	7.5	7.5	7.5	1	1	0	0	0	0	1	1	0	0	0	0
1344	0	0	0	0	.27574727	1.1186409	2.6693468	2.9904039	3.7239771	7.0114255	.49067056	1.2749897	2.8821983	3.1662362	4.8144341	7.5	1	1	1	1	1	1	1	1	1	1	1	0
1345	0	0	0	0	7.5	7.5	7.5	7.5	7.5	7.5	7.5	7.5	7.5	7.5	7.5	7.5	0	0	0	0	0	0	0	0	0	0	0	0
1346	0	0	0	0	7.5	7.5	7.5	7.5	7.5	7.5	7.5	7.5	7.5	7.5	7.5	7.5	0	0	0	0	0	0	0	0	0	0	0	0
1347	0	0	0	0	7.5	7.5	7.5	7.5	7.5	7.5	7.5	7.5	7.5	7.5	7.5	7.5	0	0	0	0	0	0	0	0	0	0	0	0
1348	0	0	0	0	7.5	7.5	7.5	7.5	7.5	7.5	7.5	7.5	7.5	7.5	7.5	7.5	0	0	0	0	0	0	0	0	0	0	0	0
1349	0	0	0	0	1.7090011	2.9132063	4.598495	4.8466964	6.8919911	7.5	1.7269908	3.3402545	4.7926326	5.7340713	7.1092	7.5	1	1	1	1	1	0	1	1	1	1	1	0
1350	0	0	0	0	7.5	7.5	7.5	7.5	7.5	7.5	7.5	7.5	7.5	7.5	7.5	7.5	0	0	0	0	0	0	0	0	0	0	0	0
1351	0	0	0	0	1.250887	7.5	7.5	7.5	7.5	7.5	2.0978014	7.5	7.5	7.5	7.5	7.5	1	0	0	0	0	0	1	0	0	0	0	0
1352	0	0	0	0	7.5	7.5	7.5	7.5	7.5	7.5	7.5	7.5	7.5	7.5	7.5	7.5	0	0	0	0	0	0	0	0	0	0	0	0
1353	0	0	0	0	7.5	7.5	7.5	7.5	7.5	7.5	7.5	7.5	7.5	7.5	7.5	7.5	0	0	0	0	0	0	0	0	0	0	0	0
1354	0	0	0	0	7.5	7.5	7.5	7.5	7.5	7.5	7.5	7.5	7.5	7.5	7.5	7.5	0	0	0	0	0	0	0	0	0	0	0	0
1355	0	0	0	0	7.5	7.5	7.5	7.5	7.5	7.5	7.5	7.5	7.5	7.5	7.5	7.5	0	0	0	0	0	0	0	0	0	0	0	0
1356	0	0	0	0	7.5	7.5	7.5	7.5	7.5	7.5	7.5	7.5	7.5	7.5	7.5	7.5	0	0	0	0	0	0	0	0	0	0	0	0
1357	0	0	0	0	7.5	7.5	7.5	7.5	7.5	7.5	7.5	7.5	7.5	7.5	7.5	7.5	0	0	0	0	0	0	0	0	0	0	0	0
1358	0	0	0	0	7.5	7.5	7.5	7.5	7.5	7.5	7.5	7.5	7.5	7.5	7.5	7.5	0	0	0	0	0	0	0	0	0	0	0	0
1359	0	0	0	0	7.5	7.5	7.5	7.5	7.5	7.5	7.5	7.5	7.5	7.5	7.5	7.5	0	0	0	0	0	0	0	0	0	0	0	0
1360	0	0	0	0	7.5	7.5	7.5	7.5	7.5	7.5	7.5	7.5	7.5	7.5	7.5	7.5	0	0	0	0	0	0	0	0	0	0	0	0
1361	0	0	0	0	7.5	7.5	7.5	7.5	7.5	7.5	7.5	7.5	7.5	7.5	7.5	7.5	0	0	0	0	0	0	0	0	0	0	0	0
1362	0	0	0	0	7.5	7.5	7.5	7.5	7.5	7.5	7.5	7.5	7.5	7.5	7.5	7.5	0	0	0	0	0	0	0	0	0	0	0	0
1363	0	0	0	0	7.5	7.5	7.5	7.5	7.5	7.5	7.5	7.5	7.5	7.5	7.5	7.5	0	0	0	0	0	0	0	0	0	0	0	0
1364	0	0	0	0	1.6742921	4.9229259	7.5	7.5	7.5	7.5	4.0790839	4.9889197	7.5	7.5	7.5	7.5	1	1	0	0	0	0	1	1	0	0	0	0
1365	0	0	0	0	5.8079839	7.5	7.5	7.5	7.5	7.5	6.3964462	7.5	7.5	7.5	7.5	7.5	1	0	0	0	0	0	1	0	0	0	0	0
1366	0	0	0	0	.075858563	.82167852	3.5563948	4.4498363	6.8938951	7.1516948	.77203673	1.7458255	4.0084524	4.9162807	7.1111832	7.5	1	1	1	1	1	1	1	1	1	1	1	0
1367	0	0	0	0	7.5	7.5	7.5	7.5	7.5	7.5	7.5	7.5	7.5	7.5	7.5	7.5	0	0	0	0	0	0	0	0	0	0	0	0
1368	0	0	0	0	.78841889	2.9510136	4.4248953	6.6294146	7.5	7.5	1.1085759	3.81076	4.5524244	6.7556057	7.5	7.5	1	1	1	1	0	0	1	1	1	1	0	0
1369	0	0	0	0	7.5	7.5	7.5	7.5	7.5	7.5	7.5	7.5	7.5	7.5	7.5	7.5	0	0	0	0	0	0	0	0	0	0	0	0
1370	0	0	0	0	7.5	7.5	7.5	7.5	7.5	7.5	7.5	7.5	7.5	7.5	7.5	7.5	0	0	0	0	0	0	0	0	0	0	0	0
1371	0	0	0	0	7.5	7.5	7.5	7.5	7.5	7.5	7.5	7.5	7.5	7.5	7.5	7.5	0	0	0	0	0	0	0	0	0	0	0	0
1372	0	0	0	0	7.5	7.5	7.5	7.5	7.5	7.5	7.5	7.5	7.5	7.5	7.5	7.5	0	0	0	0	0	0	0	0	0	0	0	0
1373	0	0	0	0	7.5	7.5	7.5	7.5	7.5	7.5	7.5	7.5	7.5	7.5	7.5	7.5	0	0	0	0	0	0	0	0	0	0	0	0
1374	0	0	0	0	3.2521513	4.9064231	7.5	7.5	7.5	7.5	3.366503	4.9542475	7.5	7.5	7.5	7.5	1	1	0	0	0	0	1	1	0	0	0	0
1375	0	0	0	0	7.5	7.5	7.5	7.5	7.5	7.5	7.5	7.5	7.5	7.5	7.5	7.5	0	0	0	0	0	0	0	0	0	0	0	0
1376	0	0	0	0	7.5	7.5	7.5	7.5	7.5	7.5	7.5	7.5	7.5	7.5	7.5	7.5	0	0	0	0	0	0	0	0	0	0	0	0
1377	0	0	0	0	7.5	7.5	7.5	7.5	7.5	7.5	7.5	7.5	7.5	7.5	7.5	7.5	0	0	0	0	0	0	0	0	0	0	0	0
1378	0	0	0	0	7.5	7.5	7.5	7.5	7.5	7.5	7.5	7.5	7.5	7.5	7.5	7.5	0	0	0	0	0	0	0	0	0	0	0	0
1379	0	0	0	0	6.1032948	7.5	7.5	7.5	7.5	7.5	7.5	7.5	7.5	7.5	7.5	7.5	1	0	0	0	0	0	0	0	0	0	0	0
1380	0	0	0	0	7.5	7.5	7.5	7.5	7.5	7.5	7.5	7.5	7.5	7.5	7.5	7.5	0	0	0	0	0	0	0	0	0	0	0	0
1381	0	0	0	0	7.5	7.5	7.5	7.5	7.5	7.5	7.5	7.5	7.5	7.5	7.5	7.5	0	0	0	0	0	0	0	0	0	0	0	0
1382	0	0	0	0	6.1969585	7.5	7.5	7.5	7.5	7.5	6.3331203	7.5	7.5	7.5	7.5	7.5	1	0	0	0	0	0	1	0	0	0	0	0
1383	0	0	0	0	7.5	7.5	7.5	7.5	7.5	7.5	7.5	7.5	7.5	7.5	7.5	7.5	0	0	0	0	0	0	0	0	0	0	0	0
1384	0	0	0	0	7.5	7.5	7.5	7.5	7.5	7.5	7.5	7.5	7.5	7.5	7.5	7.5	0	0	0	0	0	0	0	0	0	0	0	0
1385	0	0	0	0	7.5	7.5	7.5	7.5	7.5	7.5	7.5	7.5	7.5	7.5	7.5	7.5	0	0	0	0	0	0	0	0	0	0	0	0
1386	0	0	0	0	3.1874444	5.3200917	6.1407652	6.8717346	7.3309598	7.5	3.3725319	5.4922256	6.4107203	7.2901716	7.5	7.5	1	1	1	1	1	0	1	1	1	1	0	0
1387	0	0	0	0	7.5	7.5	7.5	7.5	7.5	7.5	7.5	7.5	7.5	7.5	7.5	7.5	0	0	0	0	0	0	0	0	0	0	0	0
1388	0	0	0	0	7.5	7.5	7.5	7.5	7.5	7.5	7.5	7.5	7.5	7.5	7.5	7.5	0	0	0	0	0	0	0	0	0	0	0	0
1389	0	0	0	0	7.5	7.5	7.5	7.5	7.5	7.5	7.5	7.5	7.5	7.5	7.5	7.5	0	0	0	0	0	0	0	0	0	0	0	0
1390	0	0	0	0	7.5	7.5	7.5	7.5	7.5	7.5	7.5	7.5	7.5	7.5	7.5	7.5	0	0	0	0	0	0	0	0	0	0	0	0
1391	0	0	0	0	.23837921	1.2141646	2.9722686	3.0446675	5.0166864	6.001605	.35414696	2.3389854	3.0170796	4.4286036	5.2176099	7.5	1	1	1	1	1	1	1	1	1	1	1	0
1392	0	0	0	0	7.5	7.5	7.5	7.5	7.5	7.5	7.5	7.5	7.5	7.5	7.5	7.5	0	0	0	0	0	0	0	0	0	0	0	0
1393	0	0	0	0	7.5	7.5	7.5	7.5	7.5	7.5	7.5	7.5	7.5	7.5	7.5	7.5	0	0	0	0	0	0	0	0	0	0	0	0
1394	0	0	0	0	7.5	7.5	7.5	7.5	7.5	7.5	7.5	7.5	7.5	7.5	7.5	7.5	0	0	0	0	0	0	0	0	0	0	0	0
1395	0	0	0	0	.47401991	4.4212189	6.5020761	7.5	7.5	7.5	.76190269	4.9125719	6.9522953	7.5	7.5	7.5	1	1	1	0	0	0	1	1	1	0	0	0
1396	0	0	0	0	7.5	7.5	7.5	7.5	7.5	7.5	7.5	7.5	7.5	7.5	7.5	7.5	0	0	0	0	0	0	0	0	0	0	0	0
1397	0	0	0	0	7.5	7.5	7.5	7.5	7.5	7.5	7.5	7.5	7.5	7.5	7.5	7.5	0	0	0	0	0	0	0	0	0	0	0	0
1398	0	0	0	0	7.5	7.5	7.5	7.5	7.5	7.5	7.5	7.5	7.5	7.5	7.5	7.5	0	0	0	0	0	0	0	0	0	0	0	0
1399	0	0	0	0	7.5	7.5	7.5	7.5	7.5	7.5	7.5	7.5	7.5	7.5	7.5	7.5	0	0	0	0	0	0	0	0	0	0	0	0
1400	0	0	0	0	7.5	7.5	7.5	7.5	7.5	7.5	7.5	7.5	7.5	7.5	7.5	7.5	0	0	0	0	0	0	0	0	0	0	0	0
1401	0	0	0	0	.89791	5.2860465	5.584486	6.8520212	7.5	7.5	2.027916	5.3142843	5.6603861	6.9183011	7.5	7.5	1	1	1	1	0	0	1	1	1	1	0	0
1402	0	0	0	0	7.5	7.5	7.5	7.5	7.5	7.5	7.5	7.5	7.5	7.5	7.5	7.5	0	0	0	0	0	0	0	0	0	0	0	0
1403	0	0	0	0	7.5	7.5	7.5	7.5	7.5	7.5	7.5	7.5	7.5	7.5	7.5	7.5	0	0	0	0	0	0	0	0	0	0	0	0
1404	0	0	0	0	7.5	7.5	7.5	7.5	7.5	7.5	7.5	7.5	7.5	7.5	7.5	7.5	0	0	0	0	0	0	0	0	0	0	0	0
1405	0	0	0	0	7.5	7.5	7.5	7.5	7.5	7.5	7.5	7.5	7.5	7.5	7.5	7.5	0	0	0	0	0	0	0	0	0	0	0	0
1406	0	0	0	0	7.5	7.5	7.5	7.5	7.5	7.5	7.5	7.5	7.5	7.5	7.5	7.5	0	0	0	0	0	0	0	0	0	0	0	0
1407	0	0	0	0	7.5	7.5	7.5	7.5	7.5	7.5	7.5	7.5	7.5	7.5	7.5	7.5	0	0	0	0	0	0	0	0	0	0	0	0
1408	0	0	0	0	1.7684884	6.6606479	7.5	7.5	7.5	7.5	2.6028421	7.045455	7.5	7.5	7.5	7.5	1	1	0	0	0	0	1	1	0	0	0	0
1409	0	0	0	0	7.5	7.5	7.5	7.5	7.5	7.5	7.5	7.5	7.5	7.5	7.5	7.5	0	0	0	0	0	0	0	0	0	0	0	0
1410	0	0	0	0	7.5	7.5	7.5	7.5	7.5	7.5	7.5	7.5	7.5	7.5	7.5	7.5	0	0	0	0	0	0	0	0	0	0	0	0
1411	0	0	0	0	7.5	7.5	7.5	7.5	7.5	7.5	7.5	7.5	7.5	7.5	7.5	7.5	0	0	0	0	0	0	0	0	0	0	0	0
1412	0	0	0	0	7.5	7.5	7.5	7.5	7.5	7.5	7.5	7.5	7.5	7.5	7.5	7.5	0	0	0	0	0	0	0	0	0	0	0	0
1413	0	0	0	0	7.5	7.5	7.5	7.5	7.5	7.5	7.5	7.5	7.5	7.5	7.5	7.5	0	0	0	0	0	0	0	0	0	0	0	0
1414	0	0	0	0	7.5	7.5	7.5	7.5	7.5	7.5	7.5	7.5	7.5	7.5	7.5	7.5	0	0	0	0	0	0	0	0	0	0	0	0
1415	0	0	0	0	7.5	7.5	7.5	7.5	7.5	7.5	7.5	7.5	7.5	7.5	7.5	7.5	0	0	0	0	0	0	0	0	0	0	0	0
1416	0	0	0	0	7.5	7.5	7.5	7.5	7.5	7.5	7.5	7.5	7.5	7.5	7.5	7.5	0	0	0	0	0	0	0	0	0	0	0	0
1417	0	0	0	0	4.5677829	7.5	7.5	7.5	7.5	7.5	4.7000322	7.5	7.5	7.5	7.5	7.5	1	0	0	0	0	0	1	0	0	0	0	0
1418	0	0	0	0	7.5	7.5	7.5	7.5	7.5	7.5	7.5	7.5	7.5	7.5	7.5	7.5	0	0	0	0	0	0	0	0	0	0	0	0
1419	0	0	0	0	7.5	7.5	7.5	7.5	7.5	7.5	7.5	7.5	7.5	7.5	7.5	7.5	0	0	0	0	0	0	0	0	0	0	0	0
1420	0	0	0	0	7.5	7.5	7.5	7.5	7.5	7.5	7.5	7.5	7.5	7.5	7.5	7.5	0	0	0	0	0	0	0	0	0	0	0	0
1421	0	0	0	0	.33246902	7.5	7.5	7.5	7.5	7.5	.70122772	7.5	7.5	7.5	7.5	7.5	1	0	0	0	0	0	1	0	0	0	0	0
1422	0	0	0	0	7.5	7.5	7.5	7.5	7.5	7.5	7.5	7.5	7.5	7.5	7.5	7.5	0	0	0	0	0	0	0	0	0	0	0	0
1423	0	0	0	0	7.5	7.5	7.5	7.5	7.5	7.5	7.5	7.5	7.5	7.5	7.5	7.5	0	0	0	0	0	0	0	0	0	0	0	0
1424	0	0	0	0	7.5	7.5	7.5	7.5	7.5	7.5	7.5	7.5	7.5	7.5	7.5	7.5	0	0	0	0	0	0	0	0	0	0	0	0
1425	0	0	0	0	7.5	7.5	7.5	7.5	7.5	7.5	7.5	7.5	7.5	7.5	7.5	7.5	0	0	0	0	0	0	0	0	0	0	0	0
1426	0	0	0	0	7.5	7.5	7.5	7.5	7.5	7.5	7.5	7.5	7.5	7.5	7.5	7.5	0	0	0	0	0	0	0	0	0	0	0	0
1427	0	0	0	0	7.5	7.5	7.5	7.5	7.5	7.5	7.5	7.5	7.5	7.5	7.5	7.5	0	0	0	0	0	0	0	0	0	0	0	0
1428	0	0	0	0	7.5	7.5	7.5	7.5	7.5	7.5	7.5	7.5	7.5	7.5	7.5	7.5	0	0	0	0	0	0	0	0	0	0	0	0
1429	0	0	0	0	7.5	7.5	7.5	7.5	7.5	7.5	7.5	7.5	7.5	7.5	7.5	7.5	0	0	0	0	0	0	0	0	0	0	0	0
1430	0	0	0	0	7.5	7.5	7.5	7.5	7.5	7.5	7.5	7.5	7.5	7.5	7.5	7.5	0	0	0	0	0	0	0	0	0	0	0	0
1431	0	0	0	0	7.5	7.5	7.5	7.5	7.5	7.5	7.5	7.5	7.5	7.5	7.5	7.5	0	0	0	0	0	0	0	0	0	0	0	0
1432	0	0	0	0	7.5	7.5	7.5	7.5	7.5	7.5	7.5	7.5	7.5	7.5	7.5	7.5	0	0	0	0	0	0	0	0	0	0	0	0
1433	0	0	0	0	.59496635	.59496635	.59496635	.59496635	.59496635	.59496635	.59496635	.59496635	.59496635	.59496635	.59496635	.59496635	0	0	0	0	0	0	0	0	0	0	0	1
1434	0	0	0	0	7.5	7.5	7.5	7.5	7.5	7.5	7.5	7.5	7.5	7.5	7.5	7.5	0	0	0	0	0	0	0	0	0	0	0	0
1435	0	0	0	0	7.5	7.5	7.5	7.5	7.5	7.5	7.5	7.5	7.5	7.5	7.5	7.5	0	0	0	0	0	0	0	0	0	0	0	0
1436	0	0	0	0	7.5	7.5	7.5	7.5	7.5	7.5	7.5	7.5	7.5	7.5	7.5	7.5	0	0	0	0	0	0	0	0	0	0	0	0
1437	0	0	0	0	7.5	7.5	7.5	7.5	7.5	7.5	7.5	7.5	7.5	7.5	7.5	7.5	0	0	0	0	0	0	0	0	0	0	0	0
1438	0	0	0	0	7.5	7.5	7.5	7.5	7.5	7.5	7.5	7.5	7.5	7.5	7.5	7.5	0	0	0	0	0	0	0	0	0	0	0	0
1439	0	0	0	0	7.5	7.5	7.5	7.5	7.5	7.5	7.5	7.5	7.5	7.5	7.5	7.5	0	0	0	0	0	0	0	0	0	0	0	0
1440	0	0	0	0	4.5410562	7.5	7.5	7.5	7.5	7.5	4.583744	7.5	7.5	7.5	7.5	7.5	1	0	0	0	0	0	1	0	0	0	0	0
1441	0	0	0	0	7.5	7.5	7.5	7.5	7.5	7.5	7.5	7.5	7.5	7.5	7.5	7.5	0	0	0	0	0	0	0	0	0	0	0	0
1442	0	0	0	0	2.5871503	7.5	7.5	7.5	7.5	7.5	2.635602	7.5	7.5	7.5	7.5	7.5	1	0	0	0	0	0	1	0	0	0	0	0
1443	0	0	0	0	7.5	7.5	7.5	7.5	7.5	7.5	7.5	7.5	7.5	7.5	7.5	7.5	0	0	0	0	0	0	0	0	0	0	0	0
1444	0	0	0	0	7.5	7.5	7.5	7.5	7.5	7.5	7.5	7.5	7.5	7.5	7.5	7.5	0	0	0	0	0	0	0	0	0	0	0	0
1445	0	0	0	0	7.5	7.5	7.5	7.5	7.5	7.5	7.5	7.5	7.5	7.5	7.5	7.5	0	0	0	0	0	0	0	0	0	0	0	0
1446	0	0	0	0	7.5	7.5	7.5	7.5	7.5	7.5	7.5	7.5	7.5	7.5	7.5	7.5	0	0	0	0	0	0	0	0	0	0	0	0
1447	0	0	0	0	7.5	7.5	7.5	7.5	7.5	7.5	7.5	7.5	7.5	7.5	7.5	7.5	0	0	0	0	0	0	0	0	0	0	0	0
1448	0	0	0	0	7.5	7.5	7.5	7.5	7.5	7.5	7.5	7.5	7.5	7.5	7.5	7.5	0	0	0	0	0	0	0	0	0	0	0	0
1449	0	0	0	0	7.5	7.5	7.5	7.5	7.5	7.5	7.5	7.5	7.5	7.5	7.5	7.5	0	0	0	0	0	0	0	0	0	0	0	0
1450	0	0	0	0	2.6826253	6.8074961	7.5	7.5	7.5	7.5	3.0118575	6.8379717	7.5	7.5	7.5	7.5	1	1	0	0	0	0	1	1	0	0	0	0
1451	0	0	0	0	7.5	7.5	7.5	7.5	7.5	7.5	7.5	7.5	7.5	7.5	7.5	7.5	0	0	0	0	0	0	0	0	0	0	0	0
1452	0	0	0	0	7.5	7.5	7.5	7.5	7.5	7.5	7.5	7.5	7.5	7.5	7.5	7.5	0	0	0	0	0	0	0	0	0	0	0	0
1453	0	0	0	0	7.5	7.5	7.5	7.5	7.5	7.5	7.5	7.5	7.5	7.5	7.5	7.5	0	0	0	0	0	0	0	0	0	0	0	0
1454	0	0	0	0	7.5	7.5	7.5	7.5	7.5	7.5	7.5	7.5	7.5	7.5	7.5	7.5	0	0	0	0	0	0	0	0	0	0	0	0
1455	0	0	0	0	7.5	7.5	7.5	7.5	7.5	7.5	7.5	7.5	7.5	7.5	7.5	7.5	0	0	0	0	0	0	0	0	0	0	0	0
1456	0	0	0	0	7.5	7.5	7.5	7.5	7.5	7.5	7.5	7.5	7.5	7.5	7.5	7.5	0	0	0	0	0	0	0	0	0	0	0	0
1457	0	0	0	0	7.5	7.5	7.5	7.5	7.5	7.5	7.5	7.5	7.5	7.5	7.5	7.5	0	0	0	0	0	0	0	0	0	0	0	0
1458	0	0	0	0	5.2401552	7.5	7.5	7.5	7.5	7.5	5.4970546	7.5	7.5	7.5	7.5	7.5	1	0	0	0	0	0	1	0	0	0	0	0
1459	0	0	0	0	7.5	7.5	7.5	7.5	7.5	7.5	7.5	7.5	7.5	7.5	7.5	7.5	0	0	0	0	0	0	0	0	0	0	0	0
1460	0	0	0	0	3.4902291	7.5	7.5	7.5	7.5	7.5	3.8864651	7.5	7.5	7.5	7.5	7.5	1	0	0	0	0	0	1	0	0	0	0	0
1461	0	0	0	0	6.9353051	7.5	7.5	7.5	7.5	7.5	7.5	7.5	7.5	7.5	7.5	7.5	1	0	0	0	0	0	0	0	0	0	0	0
1462	0	0	0	0	.36920404	2.9862382	7.5	7.5	7.5	7.5	.86016947	3.2095993	7.5	7.5	7.5	7.5	1	1	0	0	0	0	1	1	0	0	0	0
1463	0	0	0	0	7.5	7.5	7.5	7.5	7.5	7.5	7.5	7.5	7.5	7.5	7.5	7.5	0	0	0	0	0	0	0	0	0	0	0	0
1464	0	0	0	0	7.5	7.5	7.5	7.5	7.5	7.5	7.5	7.5	7.5	7.5	7.5	7.5	0	0	0	0	0	0	0	0	0	0	0	0
1465	0	0	0	0	1.3174704	3.3709707	3.7731071	4.7222691	5.5121341	6.3941951	2.9007552	3.3819447	3.889308	5.3905272	5.830153	7.5	1	1	1	1	1	1	1	1	1	1	1	0
1466	0	0	0	0	7.5	7.5	7.5	7.5	7.5	7.5	7.5	7.5	7.5	7.5	7.5	7.5	0	0	0	0	0	0	0	0	0	0	0	0
1467	0	0	0	0	7.5	7.5	7.5	7.5	7.5	7.5	7.5	7.5	7.5	7.5	7.5	7.5	0	0	0	0	0	0	0	0	0	0	0	0
1468	0	0	0	0	7.5	7.5	7.5	7.5	7.5	7.5	7.5	7.5	7.5	7.5	7.5	7.5	0	0	0	0	0	0	0	0	0	0	0	0
1469	0	0	0	0	7.5	7.5	7.5	7.5	7.5	7.5	7.5	7.5	7.5	7.5	7.5	7.5	0	0	0	0	0	0	0	0	0	0	0	0
1470	0	0	0	0	2.1219985	3.8926218	4.3864737	5.4617004	7.5	7.5	3.6936467	4.126843	5.3671365	5.6059461	7.5	7.5	1	1	1	1	0	0	1	1	1	1	0	0
1471	0	0	0	0	.50630099	1.2453793	2.4698646	4.4841871	5.5718369	6.0658417	.87996811	2.0713439	3.5928719	5.0275836	6.0180101	7.5	1	1	1	1	1	1	1	1	1	1	1	0
1472	0	0	0	0	7.5	7.5	7.5	7.5	7.5	7.5	7.5	7.5	7.5	7.5	7.5	7.5	0	0	0	0	0	0	0	0	0	0	0	0
1473	0	0	0	0	7.5	7.5	7.5	7.5	7.5	7.5	7.5	7.5	7.5	7.5	7.5	7.5	0	0	0	0	0	0	0	0	0	0	0	0
1474	0	0	0	0	6.0419827	7.5	7.5	7.5	7.5	7.5	7.5	7.5	7.5	7.5	7.5	7.5	1	0	0	0	0	0	0	0	0	0	0	0
1475	0	0	0	0	1.5272486	2.7343347	7.5	7.5	7.5	7.5	2.3644886	2.8633142	7.5	7.5	7.5	7.5	1	1	0	0	0	0	1	1	0	0	0	0
1476	0	0	0	0	7.5	7.5	7.5	7.5	7.5	7.5	7.5	7.5	7.5	7.5	7.5	7.5	0	0	0	0	0	0	0	0	0	0	0	0
1477	0	0	0	0	7.5	7.5	7.5	7.5	7.5	7.5	7.5	7.5	7.5	7.5	7.5	7.5	0	0	0	0	0	0	0	0	0	0	0	0
1478	0	0	0	0	7.5	7.5	7.5	7.5	7.5	7.5	7.5	7.5	7.5	7.5	7.5	7.5	0	0	0	0	0	0	0	0	0	0	0	0
1479	0	0	0	0	7.5	7.5	7.5	7.5	7.5	7.5	7.5	7.5	7.5	7.5	7.5	7.5	0	0	0	0	0	0	0	0	0	0	0	0
1480	0	0	0	0	7.5	7.5	7.5	7.5	7.5	7.5	7.5	7.5	7.5	7.5	7.5	7.5	0	0	0	0	0	0	0	0	0	0	0	0
1481	0	0	0	0	7.5	7.5	7.5	7.5	7.5	7.5	7.5	7.5	7.5	7.5	7.5	7.5	0	0	0	0	0	0	0	0	0	0	0	0
1482	0	0	0	0	7.5	7.5	7.5	7.5	7.5	7.5	7.5	7.5	7.5	7.5	7.5	7.5	0	0	0	0	0	0	0	0	0	0	0	0
1483	0	0	0	0	7.5	7.5	7.5	7.5	7.5	7.5	7.5	7.5	7.5	7.5	7.5	7.5	0	0	0	0	0	0	0	0	0	0	0	0
1484	0	0	0	0	7.5	7.5	7.5	7.5	7.5	7.5	7.5	7.5	7.5	7.5	7.5	7.5	0	0	0	0	0	0	0	0	0	0	0	0
1485	0	0	0	0	7.5	7.5	7.5	7.5	7.5	7.5	7.5	7.5	7.5	7.5	7.5	7.5	0	0	0	0	0	0	0	0	0	0	0	0
1486	0	0	0	0	7.5	7.5	7.5	7.5	7.5	7.5	7.5	7.5	7.5	7.5	7.5	7.5	0	0	0	0	0	0	0	0	0	0	0	0
1487	0	0	0	0	7.5	7.5	7.5	7.5	7.5	7.5	7.5	7.5	7.5	7.5	7.5	7.5	0	0	0	0	0	0	0	0	0	0	0	0
1488	0	0	0	0	7.5	7.5	7.5	7.5	7.5	7.5	7.5	7.5	7.5	7.5	7.5	7.5	0	0	0	0	0	0	0	0	0	0	0	0
1489	0	0	0	0	7.5	7.5	7.5	7.5	7.5	7.5	7.5	7.5	7.5	7.5	7.5	7.5	0	0	0	0	0	0	0	0	0	0	0	0
1490	0	0	0	0	7.5	7.5	7.5	7.5	7.5	7.5	7.5	7.5	7.5	7.5	7.5	7.5	0	0	0	0	0	0	0	0	0	0	0	0
1491	0	0	0	0	7.5	7.5	7.5	7.5	7.5	7.5	7.5	7.5	7.5	7.5	7.5	7.5	0	0	0	0	0	0	0	0	0	0	0	0
1492	0	0	0	0	7.5	7.5	7.5	7.5	7.5	7.5	7.5	7.5	7.5	7.5	7.5	7.5	0	0	0	0	0	0	0	0	0	0	0	0
1493	0	0	0	0	7.5	7.5	7.5	7.5	7.5	7.5	7.5	7.5	7.5	7.5	7.5	7.5	0	0	0	0	0	0	0	0	0	0	0	0
1494	0	0	0	0	4.4825492	4.4825492	4.4825492	4.4825492	4.4825492	4.4825492	4.4825492	4.4825492	4.4825492	4.4825492	4.4825492	4.4825492	0	0	0	0	0	0	0	0	0	0	0	1
1495	0	0	0	0	7.5	7.5	7.5	7.5	7.5	7.5	7.5	7.5	7.5	7.5	7.5	7.5	0	0	0	0	0	0	0	0	0	0	0	0
1496	0	0	0	0	7.5	7.5	7.5	7.5	7.5	7.5	7.5	7.5	7.5	7.5	7.5	7.5	0	0	0	0	0	0	0	0	0	0	0	0
1497	0	0	0	0	7.5	7.5	7.5	7.5	7.5	7.5	7.5	7.5	7.5	7.5	7.5	7.5	0	0	0	0	0	0	0	0	0	0	0	0
1498	0	0	0	0	7.5	7.5	7.5	7.5	7.5	7.5	7.5	7.5	7.5	7.5	7.5	7.5	0	0	0	0	0	0	0	0	0	0	0	0
1499	0	0	0	0	3.6579607	6.9933181	7.2444129	7.5	7.5	7.5	4.112762	7.0451746	7.5	7.5	7.5	7.5	1	1	1	0	0	0	1	1	0	0	0	0
1500	0	0	0	0	7.5	7.5	7.5	7.5	7.5	7.5	7.5	7.5	7.5	7.5	7.5	7.5	0	0	0	0	0	0	0	0	0	0	0	0
1501	0	0	0	0	7.5	7.5	7.5	7.5	7.5	7.5	7.5	7.5	7.5	7.5	7.5	7.5	0	0	0	0	0	0	0	0	0	0	0	0
1502	0	0	0	0	7.5	7.5	7.5	7.5	7.5	7.5	7.5	7.5	7.5	7.5	7.5	7.5	0	0	0	0	0	0	0	0	0	0	0	0
1503	0	0	0	0	2.324791	3.7583826	5.7005906	7.5	7.5	7.5	2.4172964	4.4043365	6.7004824	7.5	7.5	7.5	1	1	1	0	0	0	1	1	1	0	0	0
1504	0	0	0	0	7.5	7.5	7.5	7.5	7.5	7.5	7.5	7.5	7.5	7.5	7.5	7.5	0	0	0	0	0	0	0	0	0	0	0	0
1505	0	0	0	0	7.5	7.5	7.5	7.5	7.5	7.5	7.5	7.5	7.5	7.5	7.5	7.5	0	0	0	0	0	0	0	0	0	0	0	0
1506	0	0	0	0	7.5	7.5	7.5	7.5	7.5	7.5	7.5	7.5	7.5	7.5	7.5	7.5	0	0	0	0	0	0	0	0	0	0	0	0
1507	0	0	0	0	7.5	7.5	7.5	7.5	7.5	7.5	7.5	7.5	7.5	7.5	7.5	7.5	0	0	0	0	0	0	0	0	0	0	0	0
1508	0	0	0	0	7.5	7.5	7.5	7.5	7.5	7.5	7.5	7.5	7.5	7.5	7.5	7.5	0	0	0	0	0	0	0	0	0	0	0	0
1509	0	0	0	0	7.5	7.5	7.5	7.5	7.5	7.5	7.5	7.5	7.5	7.5	7.5	7.5	0	0	0	0	0	0	0	0	0	0	0	0
1510	0	0	0	0	3.5970166	4.2778168	7.5	7.5	7.5	7.5	3.9912293	4.5145507	7.5	7.5	7.5	7.5	1	1	0	0	0	0	1	1	0	0	0	0
1511	0	0	0	0	7.5	7.5	7.5	7.5	7.5	7.5	7.5	7.5	7.5	7.5	7.5	7.5	0	0	0	0	0	0	0	0	0	0	0	0
1512	0	0	0	0	7.5	7.5	7.5	7.5	7.5	7.5	7.5	7.5	7.5	7.5	7.5	7.5	0	0	0	0	0	0	0	0	0	0	0	0
1513	0	0	0	0	7.5	7.5	7.5	7.5	7.5	7.5	7.5	7.5	7.5	7.5	7.5	7.5	0	0	0	0	0	0	0	0	0	0	0	0
1514	0	0	0	0	7.5	7.5	7.5	7.5	7.5	7.5	7.5	7.5	7.5	7.5	7.5	7.5	0	0	0	0	0	0	0	0	0	0	0	0
1515	0	0	0	0	3.9215596	3.9215596	3.9215596	3.9215596	3.9215596	3.9215596	3.9215596	3.9215596	3.9215596	3.9215596	3.9215596	3.9215596	0	0	0	0	0	0	0	0	0	0	0	1
1516	0	0	0	0	1.9960401	4.0852733	5.2376847	7.5	7.5	7.5	2.7210007	4.5708299	5.3208208	7.5	7.5	7.5	1	1	1	0	0	0	1	1	1	0	0	0
1517	0	0	0	0	7.5	7.5	7.5	7.5	7.5	7.5	7.5	7.5	7.5	7.5	7.5	7.5	0	0	0	0	0	0	0	0	0	0	0	0
1518	0	0	0	0	.989968	7.5	7.5	7.5	7.5	7.5	1.7705253	7.5	7.5	7.5	7.5	7.5	1	0	0	0	0	0	1	0	0	0	0	0
1519	0	0	0	0	6.0371709	7.5	7.5	7.5	7.5	7.5	6.7833891	7.5	7.5	7.5	7.5	7.5	1	0	0	0	0	0	1	0	0	0	0	0
1520	0	0	0	0	7.5	7.5	7.5	7.5	7.5	7.5	7.5	7.5	7.5	7.5	7.5	7.5	0	0	0	0	0	0	0	0	0	0	0	0
1521	0	0	0	0	7.5	7.5	7.5	7.5	7.5	7.5	7.5	7.5	7.5	7.5	7.5	7.5	0	0	0	0	0	0	0	0	0	0	0	0
1522	0	0	0	0	.42326173	.85543859	7.0306506	7.5	7.5	7.5	.76442325	.86550593	7.069252	7.5	7.5	7.5	1	1	1	0	0	0	1	1	1	0	0	0
1523	0	0	0	0	7.5	7.5	7.5	7.5	7.5	7.5	7.5	7.5	7.5	7.5	7.5	7.5	0	0	0	0	0	0	0	0	0	0	0	0
1524	0	0	0	0	7.5	7.5	7.5	7.5	7.5	7.5	7.5	7.5	7.5	7.5	7.5	7.5	0	0	0	0	0	0	0	0	0	0	0	0
1525	0	0	0	0	7.5	7.5	7.5	7.5	7.5	7.5	7.5	7.5	7.5	7.5	7.5	7.5	0	0	0	0	0	0	0	0	0	0	0	0
1526	0	0	0	0	6.450346	6.450346	6.450346	6.450346	6.450346	6.450346	6.450346	6.450346	6.450346	6.450346	6.450346	6.450346	0	0	0	0	0	0	0	0	0	0	0	1
1527	0	0	0	0	3.246007	7.5	7.5	7.5	7.5	7.5	3.3358963	7.5	7.5	7.5	7.5	7.5	1	0	0	0	0	0	1	0	0	0	0	0
1528	0	0	0	0	7.5	7.5	7.5	7.5	7.5	7.5	7.5	7.5	7.5	7.5	7.5	7.5	0	0	0	0	0	0	0	0	0	0	0	0
1529	0	0	0	0	4.967279	7.5	7.5	7.5	7.5	7.5	5.0239615	7.5	7.5	7.5	7.5	7.5	1	0	0	0	0	0	1	0	0	0	0	0
1530	0	0	0	0	7.5	7.5	7.5	7.5	7.5	7.5	7.5	7.5	7.5	7.5	7.5	7.5	0	0	0	0	0	0	0	0	0	0	0	0
1531	0	0	0	0	7.5	7.5	7.5	7.5	7.5	7.5	7.5	7.5	7.5	7.5	7.5	7.5	0	0	0	0	0	0	0	0	0	0	0	0
1532	0	0	0	0	6.8463993	7.5	7.5	7.5	7.5	7.5	7.0276465	7.5	7.5	7.5	7.5	7.5	1	0	0	0	0	0	1	0	0	0	0	0
1533	0	0	0	0	7.5	7.5	7.5	7.5	7.5	7.5	7.5	7.5	7.5	7.5	7.5	7.5	0	0	0	0	0	0	0	0	0	0	0	0
1534	0	0	0	0	7.5	7.5	7.5	7.5	7.5	7.5	7.5	7.5	7.5	7.5	7.5	7.5	0	0	0	0	0	0	0	0	0	0	0	0
1535	0	0	0	0	7.5	7.5	7.5	7.5	7.5	7.5	7.5	7.5	7.5	7.5	7.5	7.5	0	0	0	0	0	0	0	0	0	0	0	0
1536	0	0	0	0	7.5	7.5	7.5	7.5	7.5	7.5	7.5	7.5	7.5	7.5	7.5	7.5	0	0	0	0	0	0	0	0	0	0	0	0
1537	0	0	0	0	3.0816612	5.2556195	6.125289	7.5	7.5	7.5	3.6370473	5.9678111	6.5977945	7.5	7.5	7.5	1	1	1	0	0	0	1	1	1	0	0	0
1538	0	0	0	0	7.5	7.5	7.5	7.5	7.5	7.5	7.5	7.5	7.5	7.5	7.5	7.5	0	0	0	0	0	0	0	0	0	0	0	0
1539	0	0	0	0	7.5	7.5	7.5	7.5	7.5	7.5	7.5	7.5	7.5	7.5	7.5	7.5	0	0	0	0	0	0	0	0	0	0	0	0
1540	0	0	0	0	7.5	7.5	7.5	7.5	7.5	7.5	7.5	7.5	7.5	7.5	7.5	7.5	0	0	0	0	0	0	0	0	0	0	0	0
1541	0	0	0	0	7.5	7.5	7.5	7.5	7.5	7.5	7.5	7.5	7.5	7.5	7.5	7.5	0	0	0	0	0	0	0	0	0	0	0	0
1542	0	0	0	0	2.9818683	3.7381945	6.7493582	7.5	7.5	7.5	3.2011297	5.2702937	7.2798686	7.5	7.5	7.5	1	1	1	0	0	0	1	1	1	0	0	0
1543	0	0	0	0	7.5	7.5	7.5	7.5	7.5	7.5	7.5	7.5	7.5	7.5	7.5	7.5	0	0	0	0	0	0	0	0	0	0	0	0
1544	0	0	0	0	6.2648344	7.5	7.5	7.5	7.5	7.5	6.5585718	7.5	7.5	7.5	7.5	7.5	1	0	0	0	0	0	1	0	0	0	0	0
1545	0	0	0	0	7.5	7.5	7.5	7.5	7.5	7.5	7.5	7.5	7.5	7.5	7.5	7.5	0	0	0	0	0	0	0	0	0	0	0	0
1546	0	0	0	0	7.5	7.5	7.5	7.5	7.5	7.5	7.5	7.5	7.5	7.5	7.5	7.5	0	0	0	0	0	0	0	0	0	0	0	0
1547	0	0	0	0	7.5	7.5	7.5	7.5	7.5	7.5	7.5	7.5	7.5	7.5	7.5	7.5	0	0	0	0	0	0	0	0	0	0	0	0
1548	0	0	0	0	7.5	7.5	7.5	7.5	7.5	7.5	7.5	7.5	7.5	7.5	7.5	7.5	0	0	0	0	0	0	0	0	0	0	0	0
1549	0	0	0	0	7.5	7.5	7.5	7.5	7.5	7.5	7.5	7.5	7.5	7.5	7.5	7.5	0	0	0	0	0	0	0	0	0	0	0	0
1550	0	0	0	0	1.7188724	7.5	7.5	7.5	7.5	7.5	1.767063	7.5	7.5	7.5	7.5	7.5	1	0	0	0	0	0	1	0	0	0	0	0
1551	0	0	0	0	7.5	7.5	7.5	7.5	7.5	7.5	7.5	7.5	7.5	7.5	7.5	7.5	0	0	0	0	0	0	0	0	0	0	0	0
1552	0	0	0	0	7.5	7.5	7.5	7.5	7.5	7.5	7.5	7.5	7.5	7.5	7.5	7.5	0	0	0	0	0	0	0	0	0	0	0	0
1553	0	0	0	0	7.5	7.5	7.5	7.5	7.5	7.5	7.5	7.5	7.5	7.5	7.5	7.5	0	0	0	0	0	0	0	0	0	0	0	0
1554	0	0	0	0	5.2065353	7.5	7.5	7.5	7.5	7.5	5.4600744	7.5	7.5	7.5	7.5	7.5	1	0	0	0	0	0	1	0	0	0	0	0
1555	0	0	0	0	7.5	7.5	7.5	7.5	7.5	7.5	7.5	7.5	7.5	7.5	7.5	7.5	0	0	0	0	0	0	0	0	0	0	0	0
1556	0	0	0	0	1.6414419	2.5194061	4.4408731	7.5	7.5	7.5	1.9570107	3.1454625	4.8222256	7.5	7.5	7.5	1	1	1	0	0	0	1	1	1	0	0	0
1557	0	0	0	0	7.5	7.5	7.5	7.5	7.5	7.5	7.5	7.5	7.5	7.5	7.5	7.5	0	0	0	0	0	0	0	0	0	0	0	0
1558	0	0	0	0	7.5	7.5	7.5	7.5	7.5	7.5	7.5	7.5	7.5	7.5	7.5	7.5	0	0	0	0	0	0	0	0	0	0	0	0
1559	0	0	0	0	7.5	7.5	7.5	7.5	7.5	7.5	7.5	7.5	7.5	7.5	7.5	7.5	0	0	0	0	0	0	0	0	0	0	0	0
1560	0	0	0	0	7.5	7.5	7.5	7.5	7.5	7.5	7.5	7.5	7.5	7.5	7.5	7.5	0	0	0	0	0	0	0	0	0	0	0	0
1561	0	0	0	0	7.5	7.5	7.5	7.5	7.5	7.5	7.5	7.5	7.5	7.5	7.5	7.5	0	0	0	0	0	0	0	0	0	0	0	0
1562	0	0	0	0	4.4485488	7.5	7.5	7.5	7.5	7.5	4.6790156	7.5	7.5	7.5	7.5	7.5	1	0	0	0	0	0	1	0	0	0	0	0
1563	0	0	0	0	7.5	7.5	7.5	7.5	7.5	7.5	7.5	7.5	7.5	7.5	7.5	7.5	0	0	0	0	0	0	0	0	0	0	0	0
1564	0	0	0	0	6.7629066	7.5	7.5	7.5	7.5	7.5	6.9418912	7.5	7.5	7.5	7.5	7.5	1	0	0	0	0	0	1	0	0	0	0	0
1565	0	0	0	0	7.5	7.5	7.5	7.5	7.5	7.5	7.5	7.5	7.5	7.5	7.5	7.5	0	0	0	0	0	0	0	0	0	0	0	0
1566	0	0	0	0	7.5	7.5	7.5	7.5	7.5	7.5	7.5	7.5	7.5	7.5	7.5	7.5	0	0	0	0	0	0	0	0	0	0	0	0
1567	0	0	0	0	7.5	7.5	7.5	7.5	7.5	7.5	7.5	7.5	7.5	7.5	7.5	7.5	0	0	0	0	0	0	0	0	0	0	0	0
1568	0	0	0	0	7.5	7.5	7.5	7.5	7.5	7.5	7.5	7.5	7.5	7.5	7.5	7.5	0	0	0	0	0	0	0	0	0	0	0	0
1569	0	0	0	0	.64724576	1.1972942	2.4099474	3.4061856	4.1377521	7.5	1.0588168	1.8498888	2.8881078	4.0356836	5.0669212	7.5	1	1	1	1	1	0	1	1	1	1	1	0
1570	0	0	0	0	7.5	7.5	7.5	7.5	7.5	7.5	7.5	7.5	7.5	7.5	7.5	7.5	0	0	0	0	0	0	0	0	0	0	0	0
1571	0	0	0	0	5.7091413	7.5	7.5	7.5	7.5	7.5	5.7803559	7.5	7.5	7.5	7.5	7.5	1	0	0	0	0	0	1	0	0	0	0	0
1572	0	0	0	0	7.5	7.5	7.5	7.5	7.5	7.5	7.5	7.5	7.5	7.5	7.5	7.5	0	0	0	0	0	0	0	0	0	0	0	0
1573	0	0	0	0	7.5	7.5	7.5	7.5	7.5	7.5	7.5	7.5	7.5	7.5	7.5	7.5	0	0	0	0	0	0	0	0	0	0	0	0
1574	0	0	0	0	7.5	7.5	7.5	7.5	7.5	7.5	7.5	7.5	7.5	7.5	7.5	7.5	0	0	0	0	0	0	0	0	0	0	0	0
1575	0	0	0	0	1.3093556	1.6099714	1.8742319	2.5349543	3.1692793	5.1984448	1.3175273	1.7340235	2.4162261	2.8551643	4.6818151	7.5	1	1	1	1	1	1	1	1	1	1	1	0
1576	0	0	0	0	7.5	7.5	7.5	7.5	7.5	7.5	7.5	7.5	7.5	7.5	7.5	7.5	0	0	0	0	0	0	0	0	0	0	0	0
1577	0	0	0	0	7.5	7.5	7.5	7.5	7.5	7.5	7.5	7.5	7.5	7.5	7.5	7.5	0	0	0	0	0	0	0	0	0	0	0	0
1578	0	0	0	0	7.5	7.5	7.5	7.5	7.5	7.5	7.5	7.5	7.5	7.5	7.5	7.5	0	0	0	0	0	0	0	0	0	0	0	0
1579	0	0	0	0	7.5	7.5	7.5	7.5	7.5	7.5	7.5	7.5	7.5	7.5	7.5	7.5	0	0	0	0	0	0	0	0	0	0	0	0
1580	0	0	0	0	7.5	7.5	7.5	7.5	7.5	7.5	7.5	7.5	7.5	7.5	7.5	7.5	0	0	0	0	0	0	0	0	0	0	0	0
1581	0	0	0	0	.2585375	1.1668299	3.0646777	4.9203286	5.2711301	5.9739976	1.0038517	1.5534816	4.1906624	5.1538925	5.7327118	7.5	1	1	1	1	1	1	1	1	1	1	1	0
1582	0	0	0	0	7.5	7.5	7.5	7.5	7.5	7.5	7.5	7.5	7.5	7.5	7.5	7.5	0	0	0	0	0	0	0	0	0	0	0	0
1583	0	0	0	0	7.5	7.5	7.5	7.5	7.5	7.5	7.5	7.5	7.5	7.5	7.5	7.5	0	0	0	0	0	0	0	0	0	0	0	0
1584	0	0	0	0	7.5	7.5	7.5	7.5	7.5	7.5	7.5	7.5	7.5	7.5	7.5	7.5	0	0	0	0	0	0	0	0	0	0	0	0
1585	0	0	0	0	7.5	7.5	7.5	7.5	7.5	7.5	7.5	7.5	7.5	7.5	7.5	7.5	0	0	0	0	0	0	0	0	0	0	0	0
1586	0	0	0	0	7.5	7.5	7.5	7.5	7.5	7.5	7.5	7.5	7.5	7.5	7.5	7.5	0	0	0	0	0	0	0	0	0	0	0	0
1587	0	0	0	0	7.5	7.5	7.5	7.5	7.5	7.5	7.5	7.5	7.5	7.5	7.5	7.5	0	0	0	0	0	0	0	0	0	0	0	0
1588	0	0	0	0	.37711251	4.67658	6.667274	7.5	7.5	7.5	.56068689	5.1197624	7.0939393	7.5	7.5	7.5	1	1	1	0	0	0	1	1	1	0	0	0
1589	0	0	0	0	7.5	7.5	7.5	7.5	7.5	7.5	7.5	7.5	7.5	7.5	7.5	7.5	0	0	0	0	0	0	0	0	0	0	0	0
1590	0	0	0	0	7.5	7.5	7.5	7.5	7.5	7.5	7.5	7.5	7.5	7.5	7.5	7.5	0	0	0	0	0	0	0	0	0	0	0	0
1591	0	0	0	0	7.5	7.5	7.5	7.5	7.5	7.5	7.5	7.5	7.5	7.5	7.5	7.5	0	0	0	0	0	0	0	0	0	0	0	0
1592	0	0	0	0	7.5	7.5	7.5	7.5	7.5	7.5	7.5	7.5	7.5	7.5	7.5	7.5	0	0	0	0	0	0	0	0	0	0	0	0
1593	0	0	0	0	7.5	7.5	7.5	7.5	7.5	7.5	7.5	7.5	7.5	7.5	7.5	7.5	0	0	0	0	0	0	0	0	0	0	0	0
1594	0	0	0	0	7.5	7.5	7.5	7.5	7.5	7.5	7.5	7.5	7.5	7.5	7.5	7.5	0	0	0	0	0	0	0	0	0	0	0	0
1595	0	0	0	0	7.5	7.5	7.5	7.5	7.5	7.5	7.5	7.5	7.5	7.5	7.5	7.5	0	0	0	0	0	0	0	0	0	0	0	0
1596	0	0	0	0	.34480938	.59101593	1.8261122	2.6130905	6.6406803	7.5	.56198502	1.6756811	1.9819758	3.9177804	6.8807449	7.5	1	1	1	1	1	0	1	1	1	1	1	0
1597	0	0	0	0	7.5	7.5	7.5	7.5	7.5	7.5	7.5	7.5	7.5	7.5	7.5	7.5	0	0	0	0	0	0	0	0	0	0	0	0
1598	0	0	0	0	7.5	7.5	7.5	7.5	7.5	7.5	7.5	7.5	7.5	7.5	7.5	7.5	0	0	0	0	0	0	0	0	0	0	0	0
1599	0	0	0	0	7.5	7.5	7.5	7.5	7.5	7.5	7.5	7.5	7.5	7.5	7.5	7.5	0	0	0	0	0	0	0	0	0	0	0	0
1600	0	0	0	0	7.5	7.5	7.5	7.5	7.5	7.5	7.5	7.5	7.5	7.5	7.5	7.5	0	0	0	0	0	0	0	0	0	0	0	0
1601	0	0	0	0	7.5	7.5	7.5	7.5	7.5	7.5	7.5	7.5	7.5	7.5	7.5	7.5	0	0	0	0	0	0	0	0	0	0	0	0
1602	0	0	0	0	7.5	7.5	7.5	7.5	7.5	7.5	7.5	7.5	7.5	7.5	7.5	7.5	0	0	0	0	0	0	0	0	0	0	0	0
1603	0	0	0	0	7.5	7.5	7.5	7.5	7.5	7.5	7.5	7.5	7.5	7.5	7.5	7.5	0	0	0	0	0	0	0	0	0	0	0	0
1604	0	0	0	0	7.5	7.5	7.5	7.5	7.5	7.5	7.5	7.5	7.5	7.5	7.5	7.5	0	0	0	0	0	0	0	0	0	0	0	0
1605	0	0	0	0	3.9096472	7.5	7.5	7.5	7.5	7.5	4.0436535	7.5	7.5	7.5	7.5	7.5	1	0	0	0	0	0	1	0	0	0	0	0
1606	0	0	0	0	7.5	7.5	7.5	7.5	7.5	7.5	7.5	7.5	7.5	7.5	7.5	7.5	0	0	0	0	0	0	0	0	0	0	0	0
1607	0	0	0	0	3.9601221	7.5	7.5	7.5	7.5	7.5	4.0660086	7.5	7.5	7.5	7.5	7.5	1	0	0	0	0	0	1	0	0	0	0	0
1608	0	0	0	0	7.5	7.5	7.5	7.5	7.5	7.5	7.5	7.5	7.5	7.5	7.5	7.5	0	0	0	0	0	0	0	0	0	0	0	0
1609	0	0	0	0	7.5	7.5	7.5	7.5	7.5	7.5	7.5	7.5	7.5	7.5	7.5	7.5	0	0	0	0	0	0	0	0	0	0	0	0
1610	0	0	0	0	7.5	7.5	7.5	7.5	7.5	7.5	7.5	7.5	7.5	7.5	7.5	7.5	0	0	0	0	0	0	0	0	0	0	0	0
1611	0	0	0	0	7.5	7.5	7.5	7.5	7.5	7.5	7.5	7.5	7.5	7.5	7.5	7.5	0	0	0	0	0	0	0	0	0	0	0	0
1612	0	0	0	0	7.5	7.5	7.5	7.5	7.5	7.5	7.5	7.5	7.5	7.5	7.5	7.5	0	0	0	0	0	0	0	0	0	0	0	0
1613	0	0	0	0	5.6633863	5.6633863	5.6633863	5.6633863	5.6633863	5.6633863	5.6633863	5.6633863	5.6633863	5.6633863	5.6633863	5.6633863	0	0	0	0	0	0	0	0	0	0	0	1
1614	0	0	0	0	7.5	7.5	7.5	7.5	7.5	7.5	7.5	7.5	7.5	7.5	7.5	7.5	0	0	0	0	0	0	0	0	0	0	0	0
1615	0	0	0	0	7.5	7.5	7.5	7.5	7.5	7.5	7.5	7.5	7.5	7.5	7.5	7.5	0	0	0	0	0	0	0	0	0	0	0	0
1616	0	0	0	0	7.5	7.5	7.5	7.5	7.5	7.5	7.5	7.5	7.5	7.5	7.5	7.5	0	0	0	0	0	0	0	0	0	0	0	0
1617	0	0	0	0	7.5	7.5	7.5	7.5	7.5	7.5	7.5	7.5	7.5	7.5	7.5	7.5	0	0	0	0	0	0	0	0	0	0	0	0
1618	0	0	0	0	7.5	7.5	7.5	7.5	7.5	7.5	7.5	7.5	7.5	7.5	7.5	7.5	0	0	0	0	0	0	0	0	0	0	0	0
1619	0	0	0	0	7.5	7.5	7.5	7.5	7.5	7.5	7.5	7.5	7.5	7.5	7.5	7.5	0	0	0	0	0	0	0	0	0	0	0	0
1620	0	0	0	0	7.5	7.5	7.5	7.5	7.5	7.5	7.5	7.5	7.5	7.5	7.5	7.5	0	0	0	0	0	0	0	0	0	0	0	0
1621	0	0	0	0	7.5	7.5	7.5	7.5	7.5	7.5	7.5	7.5	7.5	7.5	7.5	7.5	0	0	0	0	0	0	0	0	0	0	0	0
1622	0	0	0	0	3.5138452	7.5	7.5	7.5	7.5	7.5	3.7460485	7.5	7.5	7.5	7.5	7.5	1	0	0	0	0	0	1	0	0	0	0	0
1623	0	0	0	0	7.5	7.5	7.5	7.5	7.5	7.5	7.5	7.5	7.5	7.5	7.5	7.5	0	0	0	0	0	0	0	0	0	0	0	0
1624	0	0	0	0	7.5	7.5	7.5	7.5	7.5	7.5	7.5	7.5	7.5	7.5	7.5	7.5	0	0	0	0	0	0	0	0	0	0	0	0
1625	0	0	0	0	7.5	7.5	7.5	7.5	7.5	7.5	7.5	7.5	7.5	7.5	7.5	7.5	0	0	0	0	0	0	0	0	0	0	0	0
1626	0	0	0	0	7.5	7.5	7.5	7.5	7.5	7.5	7.5	7.5	7.5	7.5	7.5	7.5	0	0	0	0	0	0	0	0	0	0	0	0
1627	0	0	0	0	7.5	7.5	7.5	7.5	7.5	7.5	7.5	7.5	7.5	7.5	7.5	7.5	0	0	0	0	0	0	0	0	0	0	0	0
1628	0	0	0	0	7.5	7.5	7.5	7.5	7.5	7.5	7.5	7.5	7.5	7.5	7.5	7.5	0	0	0	0	0	0	0	0	0	0	0	0
1629	0	0	0	0	7.5	7.5	7.5	7.5	7.5	7.5	7.5	7.5	7.5	7.5	7.5	7.5	0	0	0	0	0	0	0	0	0	0	0	0
1630	0	0	0	0	7.5	7.5	7.5	7.5	7.5	7.5	7.5	7.5	7.5	7.5	7.5	7.5	0	0	0	0	0	0	0	0	0	0	0	0
1631	0	0	0	0	7.5	7.5	7.5	7.5	7.5	7.5	7.5	7.5	7.5	7.5	7.5	7.5	0	0	0	0	0	0	0	0	0	0	0	0
1632	0	0	0	0	7.5	7.5	7.5	7.5	7.5	7.5	7.5	7.5	7.5	7.5	7.5	7.5	0	0	0	0	0	0	0	0	0	0	0	0
1633	0	0	0	0	5.6758251	7.5	7.5	7.5	7.5	7.5	7.3558664	7.5	7.5	7.5	7.5	7.5	1	0	0	0	0	0	1	0	0	0	0	0
1634	0	0	0	0	7.5	7.5	7.5	7.5	7.5	7.5	7.5	7.5	7.5	7.5	7.5	7.5	0	0	0	0	0	0	0	0	0	0	0	0
1635	0	0	0	0	7.5	7.5	7.5	7.5	7.5	7.5	7.5	7.5	7.5	7.5	7.5	7.5	0	0	0	0	0	0	0	0	0	0	0	0
1636	0	0	0	0	7.5	7.5	7.5	7.5	7.5	7.5	7.5	7.5	7.5	7.5	7.5	7.5	0	0	0	0	0	0	0	0	0	0	0	0
1637	0	0	0	0	7.5	7.5	7.5	7.5	7.5	7.5	7.5	7.5	7.5	7.5	7.5	7.5	0	0	0	0	0	0	0	0	0	0	0	0
1638	0	0	0	0	7.5	7.5	7.5	7.5	7.5	7.5	7.5	7.5	7.5	7.5	7.5	7.5	0	0	0	0	0	0	0	0	0	0	0	0
1639	0	0	0	0	7.5	7.5	7.5	7.5	7.5	7.5	7.5	7.5	7.5	7.5	7.5	7.5	0	0	0	0	0	0	0	0	0	0	0	0
1640	0	0	0	0	4.6490183	7.5	7.5	7.5	7.5	7.5	4.6929827	7.5	7.5	7.5	7.5	7.5	1	0	0	0	0	0	1	0	0	0	0	0
1641	0	0	0	0	3.7024291	7.5	7.5	7.5	7.5	7.5	3.8677447	7.5	7.5	7.5	7.5	7.5	1	0	0	0	0	0	1	0	0	0	0	0
1642	0	0	0	0	7.5	7.5	7.5	7.5	7.5	7.5	7.5	7.5	7.5	7.5	7.5	7.5	0	0	0	0	0	0	0	0	0	0	0	0
1643	0	0	0	0	7.5	7.5	7.5	7.5	7.5	7.5	7.5	7.5	7.5	7.5	7.5	7.5	0	0	0	0	0	0	0	0	0	0	0	0
1644	0	0	0	0	7.3766327	7.5	7.5	7.5	7.5	7.5	7.4363117	7.5	7.5	7.5	7.5	7.5	1	0	0	0	0	0	1	0	0	0	0	0
1645	0	0	0	0	7.5	7.5	7.5	7.5	7.5	7.5	7.5	7.5	7.5	7.5	7.5	7.5	0	0	0	0	0	0	0	0	0	0	0	0
1646	0	0	0	0	7.5	7.5	7.5	7.5	7.5	7.5	7.5	7.5	7.5	7.5	7.5	7.5	0	0	0	0	0	0	0	0	0	0	0	0
1647	0	0	0	0	7.5	7.5	7.5	7.5	7.5	7.5	7.5	7.5	7.5	7.5	7.5	7.5	0	0	0	0	0	0	0	0	0	0	0	0
1648	0	0	0	0	7.5	7.5	7.5	7.5	7.5	7.5	7.5	7.5	7.5	7.5	7.5	7.5	0	0	0	0	0	0	0	0	0	0	0	0
1649	0	0	0	0	7.5	7.5	7.5	7.5	7.5	7.5	7.5	7.5	7.5	7.5	7.5	7.5	0	0	0	0	0	0	0	0	0	0	0	0
1650	0	0	0	0	3.1560407	3.9487696	4.4662676	7.5	7.5	7.5	3.5350285	4.0143261	7.3197641	7.5	7.5	7.5	1	1	1	0	0	0	1	1	1	0	0	0
1651	0	0	0	0	7.5	7.5	7.5	7.5	7.5	7.5	7.5	7.5	7.5	7.5	7.5	7.5	0	0	0	0	0	0	0	0	0	0	0	0
1652	0	0	0	0	7.5	7.5	7.5	7.5	7.5	7.5	7.5	7.5	7.5	7.5	7.5	7.5	0	0	0	0	0	0	0	0	0	0	0	0
1653	0	0	0	0	.79473162	2.4811008	4.2414246	5.2223315	5.797235	7.5	1.1325536	3.0418131	4.5527139	5.4950714	6.4906301	7.5	1	1	1	1	1	0	1	1	1	1	1	0
1654	0	0	0	0	7.5	7.5	7.5	7.5	7.5	7.5	7.5	7.5	7.5	7.5	7.5	7.5	0	0	0	0	0	0	0	0	0	0	0	0
1655	0	0	0	0	7.5	7.5	7.5	7.5	7.5	7.5	7.5	7.5	7.5	7.5	7.5	7.5	0	0	0	0	0	0	0	0	0	0	0	0
1656	0	0	0	0	7.5	7.5	7.5	7.5	7.5	7.5	7.5	7.5	7.5	7.5	7.5	7.5	0	0	0	0	0	0	0	0	0	0	0	0
1657	0	0	0	0	7.5	7.5	7.5	7.5	7.5	7.5	7.5	7.5	7.5	7.5	7.5	7.5	0	0	0	0	0	0	0	0	0	0	0	0
1658	0	0	0	0	7.5	7.5	7.5	7.5	7.5	7.5	7.5	7.5	7.5	7.5	7.5	7.5	0	0	0	0	0	0	0	0	0	0	0	0
1659	0	0	0	0	7.5	7.5	7.5	7.5	7.5	7.5	7.5	7.5	7.5	7.5	7.5	7.5	0	0	0	0	0	0	0	0	0	0	0	0
1660	0	0	0	0	7.5	7.5	7.5	7.5	7.5	7.5	7.5	7.5	7.5	7.5	7.5	7.5	0	0	0	0	0	0	0	0	0	0	0	0
1661	0	0	0	0	7.5	7.5	7.5	7.5	7.5	7.5	7.5	7.5	7.5	7.5	7.5	7.5	0	0	0	0	0	0	0	0	0	0	0	0
1662	0	0	0	0	.47184134	7.5	7.5	7.5	7.5	7.5	.53300393	7.5	7.5	7.5	7.5	7.5	1	0	0	0	0	0	1	0	0	0	0	0
1663	0	0	0	0	7.5	7.5	7.5	7.5	7.5	7.5	7.5	7.5	7.5	7.5	7.5	7.5	0	0	0	0	0	0	0	0	0	0	0	0
1664	0	0	0	0	7.5	7.5	7.5	7.5	7.5	7.5	7.5	7.5	7.5	7.5	7.5	7.5	0	0	0	0	0	0	0	0	0	0	0	0
1665	0	0	0	0	2.5199354	7.5	7.5	7.5	7.5	7.5	3.2267849	7.5	7.5	7.5	7.5	7.5	1	0	0	0	0	0	1	0	0	0	0	0
1666	0	0	0	0	7.5	7.5	7.5	7.5	7.5	7.5	7.5	7.5	7.5	7.5	7.5	7.5	0	0	0	0	0	0	0	0	0	0	0	0
1667	0	0	0	0	7.5	7.5	7.5	7.5	7.5	7.5	7.5	7.5	7.5	7.5	7.5	7.5	0	0	0	0	0	0	0	0	0	0	0	0
1668	0	0	0	0	7.5	7.5	7.5	7.5	7.5	7.5	7.5	7.5	7.5	7.5	7.5	7.5	0	0	0	0	0	0	0	0	0	0	0	0
1669	0	0	0	0	3.6005812	4.1843519	4.9855294	5.7455263	6.3438244	7.2562351	3.7749116	4.3686156	5.1893153	6.3295474	6.9613123	7.5	1	1	1	1	1	1	1	1	1	1	1	0
1670	0	0	0	0	7.5	7.5	7.5	7.5	7.5	7.5	7.5	7.5	7.5	7.5	7.5	7.5	0	0	0	0	0	0	0	0	0	0	0	0
1671	0	0	0	0	7.5	7.5	7.5	7.5	7.5	7.5	7.5	7.5	7.5	7.5	7.5	7.5	0	0	0	0	0	0	0	0	0	0	0	0
1672	0	0	0	0	7.5	7.5	7.5	7.5	7.5	7.5	7.5	7.5	7.5	7.5	7.5	7.5	0	0	0	0	0	0	0	0	0	0	0	0
1673	0	0	0	0	7.5	7.5	7.5	7.5	7.5	7.5	7.5	7.5	7.5	7.5	7.5	7.5	0	0	0	0	0	0	0	0	0	0	0	0
1674	0	0	0	0	7.5	7.5	7.5	7.5	7.5	7.5	7.5	7.5	7.5	7.5	7.5	7.5	0	0	0	0	0	0	0	0	0	0	0	0
1675	0	0	0	0	7.5	7.5	7.5	7.5	7.5	7.5	7.5	7.5	7.5	7.5	7.5	7.5	0	0	0	0	0	0	0	0	0	0	0	0
1676	0	0	0	0	.12129088	2.4511716	7.5	7.5	7.5	7.5	1.2677923	3.2989054	7.5	7.5	7.5	7.5	1	1	0	0	0	0	1	1	0	0	0	0
1677	0	0	0	0	7.5	7.5	7.5	7.5	7.5	7.5	7.5	7.5	7.5	7.5	7.5	7.5	0	0	0	0	0	0	0	0	0	0	0	0
1678	0	0	0	0	7.5	7.5	7.5	7.5	7.5	7.5	7.5	7.5	7.5	7.5	7.5	7.5	0	0	0	0	0	0	0	0	0	0	0	0
1679	0	0	0	0	7.5	7.5	7.5	7.5	7.5	7.5	7.5	7.5	7.5	7.5	7.5	7.5	0	0	0	0	0	0	0	0	0	0	0	0
1680	0	0	0	0	7.5	7.5	7.5	7.5	7.5	7.5	7.5	7.5	7.5	7.5	7.5	7.5	0	0	0	0	0	0	0	0	0	0	0	0
1681	0	0	0	0	7.5	7.5	7.5	7.5	7.5	7.5	7.5	7.5	7.5	7.5	7.5	7.5	0	0	0	0	0	0	0	0	0	0	0	0
1682	0	0	0	0	7.5	7.5	7.5	7.5	7.5	7.5	7.5	7.5	7.5	7.5	7.5	7.5	0	0	0	0	0	0	0	0	0	0	0	0
1683	0	0	0	0	7.5	7.5	7.5	7.5	7.5	7.5	7.5	7.5	7.5	7.5	7.5	7.5	0	0	0	0	0	0	0	0	0	0	0	0
1684	0	0	0	0	7.5	7.5	7.5	7.5	7.5	7.5	7.5	7.5	7.5	7.5	7.5	7.5	0	0	0	0	0	0	0	0	0	0	0	0
1685	0	0	0	0	7.5	7.5	7.5	7.5	7.5	7.5	7.5	7.5	7.5	7.5	7.5	7.5	0	0	0	0	0	0	0	0	0	0	0	0
1686	0	0	0	0	7.5	7.5	7.5	7.5	7.5	7.5	7.5	7.5	7.5	7.5	7.5	7.5	0	0	0	0	0	0	0	0	0	0	0	0
1687	0	0	0	0	7.5	7.5	7.5	7.5	7.5	7.5	7.5	7.5	7.5	7.5	7.5	7.5	0	0	0	0	0	0	0	0	0	0	0	0
1688	0	0	0	0	7.5	7.5	7.5	7.5	7.5	7.5	7.5	7.5	7.5	7.5	7.5	7.5	0	0	0	0	0	0	0	0	0	0	0	0
1689	0	0	0	0	.8536768	3.5586574	6.2240191	7.5	7.5	7.5	2.8471699	3.8432484	7.4189782	7.5	7.5	7.5	1	1	1	0	0	0	1	1	1	0	0	0
1690	0	0	0	0	7.5	7.5	7.5	7.5	7.5	7.5	7.5	7.5	7.5	7.5	7.5	7.5	0	0	0	0	0	0	0	0	0	0	0	0
1691	0	0	0	0	7.5	7.5	7.5	7.5	7.5	7.5	7.5	7.5	7.5	7.5	7.5	7.5	0	0	0	0	0	0	0	0	0	0	0	0
1692	0	0	0	0	7.5	7.5	7.5	7.5	7.5	7.5	7.5	7.5	7.5	7.5	7.5	7.5	0	0	0	0	0	0	0	0	0	0	0	0
1693	0	0	0	0	7.5	7.5	7.5	7.5	7.5	7.5	7.5	7.5	7.5	7.5	7.5	7.5	0	0	0	0	0	0	0	0	0	0	0	0
1694	0	0	0	0	7.5	7.5	7.5	7.5	7.5	7.5	7.5	7.5	7.5	7.5	7.5	7.5	0	0	0	0	0	0	0	0	0	0	0	0
1695	0	0	0	0	7.5	7.5	7.5	7.5	7.5	7.5	7.5	7.5	7.5	7.5	7.5	7.5	0	0	0	0	0	0	0	0	0	0	0	0
1696	0	0	0	0	7.5	7.5	7.5	7.5	7.5	7.5	7.5	7.5	7.5	7.5	7.5	7.5	0	0	0	0	0	0	0	0	0	0	0	0
1697	0	0	0	0	4.354928	7.5	7.5	7.5	7.5	7.5	4.8885021	7.5	7.5	7.5	7.5	7.5	1	0	0	0	0	0	1	0	0	0	0	0
1698	0	0	0	0	7.5	7.5	7.5	7.5	7.5	7.5	7.5	7.5	7.5	7.5	7.5	7.5	0	0	0	0	0	0	0	0	0	0	0	0
1699	0	0	0	0	7.5	7.5	7.5	7.5	7.5	7.5	7.5	7.5	7.5	7.5	7.5	7.5	0	0	0	0	0	0	0	0	0	0	0	0
1700	0	0	0	0	7.5	7.5	7.5	7.5	7.5	7.5	7.5	7.5	7.5	7.5	7.5	7.5	0	0	0	0	0	0	0	0	0	0	0	0
1701	0	0	0	0	7.5	7.5	7.5	7.5	7.5	7.5	7.5	7.5	7.5	7.5	7.5	7.5	0	0	0	0	0	0	0	0	0	0	0	0
1702	0	0	0	0	7.5	7.5	7.5	7.5	7.5	7.5	7.5	7.5	7.5	7.5	7.5	7.5	0	0	0	0	0	0	0	0	0	0	0	0
1703	0	0	0	0	7.5	7.5	7.5	7.5	7.5	7.5	7.5	7.5	7.5	7.5	7.5	7.5	0	0	0	0	0	0	0	0	0	0	0	0
1704	0	0	0	0	7.5	7.5	7.5	7.5	7.5	7.5	7.5	7.5	7.5	7.5	7.5	7.5	0	0	0	0	0	0	0	0	0	0	0	0
1705	0	0	0	0	.42901394	.778799	1.3314095	2.5518045	5.2526126	7.5	.43206847	1.2291653	1.9131134	5.0663323	5.9677615	7.5	1	1	1	1	1	0	1	1	1	1	1	0
1706	0	0	0	0	7.5	7.5	7.5	7.5	7.5	7.5	7.5	7.5	7.5	7.5	7.5	7.5	0	0	0	0	0	0	0	0	0	0	0	0
1707	0	0	0	0	1.5014837	1.9062643	4.5148602	6.0544057	7.5	7.5	1.5444762	4.2303028	5.7186456	7.4584532	7.5	7.5	1	1	1	1	0	0	1	1	1	1	0	0
1708	0	0	0	0	7.5	7.5	7.5	7.5	7.5	7.5	7.5	7.5	7.5	7.5	7.5	7.5	0	0	0	0	0	0	0	0	0	0	0	0
1709	0	0	0	0	7.5	7.5	7.5	7.5	7.5	7.5	7.5	7.5	7.5	7.5	7.5	7.5	0	0	0	0	0	0	0	0	0	0	0	0
1710	0	0	0	0	7.5	7.5	7.5	7.5	7.5	7.5	7.5	7.5	7.5	7.5	7.5	7.5	0	0	0	0	0	0	0	0	0	0	0	0
1711	0	0	0	0	7.5	7.5	7.5	7.5	7.5	7.5	7.5	7.5	7.5	7.5	7.5	7.5	0	0	0	0	0	0	0	0	0	0	0	0
1712	0	0	0	0	7.5	7.5	7.5	7.5	7.5	7.5	7.5	7.5	7.5	7.5	7.5	7.5	0	0	0	0	0	0	0	0	0	0	0	0
1713	0	0	0	0	7.5	7.5	7.5	7.5	7.5	7.5	7.5	7.5	7.5	7.5	7.5	7.5	0	0	0	0	0	0	0	0	0	0	0	0
1714	0	0	0	0	7.5	7.5	7.5	7.5	7.5	7.5	7.5	7.5	7.5	7.5	7.5	7.5	0	0	0	0	0	0	0	0	0	0	0	0
1715	0	0	0	0	7.5	7.5	7.5	7.5	7.5	7.5	7.5	7.5	7.5	7.5	7.5	7.5	0	0	0	0	0	0	0	0	0	0	0	0
1716	0	0	0	0	6.7627969	7.5	7.5	7.5	7.5	7.5	7.5	7.5	7.5	7.5	7.5	7.5	1	0	0	0	0	0	0	0	0	0	0	0
1717	0	0	0	0	7.5	7.5	7.5	7.5	7.5	7.5	7.5	7.5	7.5	7.5	7.5	7.5	0	0	0	0	0	0	0	0	0	0	0	0
1718	0	0	0	0	7.5	7.5	7.5	7.5	7.5	7.5	7.5	7.5	7.5	7.5	7.5	7.5	0	0	0	0	0	0	0	0	0	0	0	0
1719	0	0	0	0	5.4927497	6.0576448	7.4888029	7.5	7.5	7.5	5.5176544	6.2421446	7.5	7.5	7.5	7.5	1	1	1	0	0	0	1	1	0	0	0	0
1720	0	0	0	0	7.5	7.5	7.5	7.5	7.5	7.5	7.5	7.5	7.5	7.5	7.5	7.5	0	0	0	0	0	0	0	0	0	0	0	0
1721	0	0	0	0	4.5968609	7.1102042	7.5	7.5	7.5	7.5	5.9507055	7.5	7.5	7.5	7.5	7.5	1	1	0	0	0	0	1	0	0	0	0	0
1722	0	0	0	0	7.5	7.5	7.5	7.5	7.5	7.5	7.5	7.5	7.5	7.5	7.5	7.5	0	0	0	0	0	0	0	0	0	0	0	0
1723	0	0	0	0	7.5	7.5	7.5	7.5	7.5	7.5	7.5	7.5	7.5	7.5	7.5	7.5	0	0	0	0	0	0	0	0	0	0	0	0
1724	0	0	0	0	7.5	7.5	7.5	7.5	7.5	7.5	7.5	7.5	7.5	7.5	7.5	7.5	0	0	0	0	0	0	0	0	0	0	0	0
1725	0	0	0	0	7.1454988	7.5	7.5	7.5	7.5	7.5	7.5	7.5	7.5	7.5	7.5	7.5	1	0	0	0	0	0	0	0	0	0	0	0
1726	0	0	0	0	7.5	7.5	7.5	7.5	7.5	7.5	7.5	7.5	7.5	7.5	7.5	7.5	0	0	0	0	0	0	0	0	0	0	0	0
1727	0	0	0	0	7.5	7.5	7.5	7.5	7.5	7.5	7.5	7.5	7.5	7.5	7.5	7.5	0	0	0	0	0	0	0	0	0	0	0	0
1728	0	0	0	0	7.5	7.5	7.5	7.5	7.5	7.5	7.5	7.5	7.5	7.5	7.5	7.5	0	0	0	0	0	0	0	0	0	0	0	0
1729	0	0	0	0	5.1961346	7.5	7.5	7.5	7.5	7.5	6.7796421	7.5	7.5	7.5	7.5	7.5	1	0	0	0	0	0	1	0	0	0	0	0
1730	0	0	0	0	7.5	7.5	7.5	7.5	7.5	7.5	7.5	7.5	7.5	7.5	7.5	7.5	0	0	0	0	0	0	0	0	0	0	0	0
1731	0	0	0	0	7.5	7.5	7.5	7.5	7.5	7.5	7.5	7.5	7.5	7.5	7.5	7.5	0	0	0	0	0	0	0	0	0	0	0	0
1732	0	0	0	0	7.5	7.5	7.5	7.5	7.5	7.5	7.5	7.5	7.5	7.5	7.5	7.5	0	0	0	0	0	0	0	0	0	0	0	0
1733	0	0	0	0	7.4444132	7.5	7.5	7.5	7.5	7.5	7.5	7.5	7.5	7.5	7.5	7.5	1	0	0	0	0	0	0	0	0	0	0	0
1734	0	0	0	0	7.5	7.5	7.5	7.5	7.5	7.5	7.5	7.5	7.5	7.5	7.5	7.5	0	0	0	0	0	0	0	0	0	0	0	0
1735	0	0	0	0	7.5	7.5	7.5	7.5	7.5	7.5	7.5	7.5	7.5	7.5	7.5	7.5	0	0	0	0	0	0	0	0	0	0	0	0
1736	0	0	0	0	7.5	7.5	7.5	7.5	7.5	7.5	7.5	7.5	7.5	7.5	7.5	7.5	0	0	0	0	0	0	0	0	0	0	0	0
1737	0	0	0	0	7.5	7.5	7.5	7.5	7.5	7.5	7.5	7.5	7.5	7.5	7.5	7.5	0	0	0	0	0	0	0	0	0	0	0	0
1738	0	0	0	0	7.5	7.5	7.5	7.5	7.5	7.5	7.5	7.5	7.5	7.5	7.5	7.5	0	0	0	0	0	0	0	0	0	0	0	0
1739	0	0	0	0	7.5	7.5	7.5	7.5	7.5	7.5	7.5	7.5	7.5	7.5	7.5	7.5	0	0	0	0	0	0	0	0	0	0	0	0
1740	0	0	0	0	7.5	7.5	7.5	7.5	7.5	7.5	7.5	7.5	7.5	7.5	7.5	7.5	0	0	0	0	0	0	0	0	0	0	0	0
1741	0	0	0	0	7.5	7.5	7.5	7.5	7.5	7.5	7.5	7.5	7.5	7.5	7.5	7.5	0	0	0	0	0	0	0	0	0	0	0	0
1742	0	0	0	0	7.5	7.5	7.5	7.5	7.5	7.5	7.5	7.5	7.5	7.5	7.5	7.5	0	0	0	0	0	0	0	0	0	0	0	0
1743	0	0	0	0	7.5	7.5	7.5	7.5	7.5	7.5	7.5	7.5	7.5	7.5	7.5	7.5	0	0	0	0	0	0	0	0	0	0	0	0
1744	0	0	0	0	7.5	7.5	7.5	7.5	7.5	7.5	7.5	7.5	7.5	7.5	7.5	7.5	0	0	0	0	0	0	0	0	0	0	0	0
1745	0	0	0	0	7.5	7.5	7.5	7.5	7.5	7.5	7.5	7.5	7.5	7.5	7.5	7.5	0	0	0	0	0	0	0	0	0	0	0	0
1746	0	0	0	0	7.5	7.5	7.5	7.5	7.5	7.5	7.5	7.5	7.5	7.5	7.5	7.5	0	0	0	0	0	0	0	0	0	0	0	0
1747	0	0	0	0	6.4326801	7.5	7.5	7.5	7.5	7.5	6.7274628	7.5	7.5	7.5	7.5	7.5	1	0	0	0	0	0	1	0	0	0	0	0
1748	0	0	0	0	7.5	7.5	7.5	7.5	7.5	7.5	7.5	7.5	7.5	7.5	7.5	7.5	0	0	0	0	0	0	0	0	0	0	0	0
1749	0	0	0	0	.80179745	1.4883811	6.5225172	7.5	7.5	7.5	1.1458398	2.9182553	6.8410764	7.5	7.5	7.5	1	1	1	0	0	0	1	1	1	0	0	0
1750	0	0	0	0	7.5	7.5	7.5	7.5	7.5	7.5	7.5	7.5	7.5	7.5	7.5	7.5	0	0	0	0	0	0	0	0	0	0	0	0
1751	0	0	0	0	7.5	7.5	7.5	7.5	7.5	7.5	7.5	7.5	7.5	7.5	7.5	7.5	0	0	0	0	0	0	0	0	0	0	0	0
1752	0	0	0	0	7.5	7.5	7.5	7.5	7.5	7.5	7.5	7.5	7.5	7.5	7.5	7.5	0	0	0	0	0	0	0	0	0	0	0	0
1753	0	0	0	0	7.5	7.5	7.5	7.5	7.5	7.5	7.5	7.5	7.5	7.5	7.5	7.5	0	0	0	0	0	0	0	0	0	0	0	0
1754	0	0	0	0	1.06953	2.803128	3.5582576	3.8900933	4.6816254	5.4640765	1.5207707	3.1408706	3.7130241	4.492063	4.8478441	7.5	1	1	1	1	1	1	1	1	1	1	1	0
1755	0	0	0	0	1.2627535	7.5	7.5	7.5	7.5	7.5	2.1538262	7.5	7.5	7.5	7.5	7.5	1	0	0	0	0	0	1	0	0	0	0	0
1756	0	0	0	0	7.5	7.5	7.5	7.5	7.5	7.5	7.5	7.5	7.5	7.5	7.5	7.5	0	0	0	0	0	0	0	0	0	0	0	0
1757	0	0	0	0	7.5	7.5	7.5	7.5	7.5	7.5	7.5	7.5	7.5	7.5	7.5	7.5	0	0	0	0	0	0	0	0	0	0	0	0
1758	0	0	0	0	7.5	7.5	7.5	7.5	7.5	7.5	7.5	7.5	7.5	7.5	7.5	7.5	0	0	0	0	0	0	0	0	0	0	0	0
1759	0	0	0	0	7.5	7.5	7.5	7.5	7.5	7.5	7.5	7.5	7.5	7.5	7.5	7.5	0	0	0	0	0	0	0	0	0	0	0	0
1760	0	0	0	0	7.5	7.5	7.5	7.5	7.5	7.5	7.5	7.5	7.5	7.5	7.5	7.5	0	0	0	0	0	0	0	0	0	0	0	0
1761	0	0	0	0	5.4838762	7.5	7.5	7.5	7.5	7.5	5.7423692	7.5	7.5	7.5	7.5	7.5	1	0	0	0	0	0	1	0	0	0	0	0
1762	0	0	0	0	7.5	7.5	7.5	7.5	7.5	7.5	7.5	7.5	7.5	7.5	7.5	7.5	0	0	0	0	0	0	0	0	0	0	0	0
1763	0	0	0	0	7.5	7.5	7.5	7.5	7.5	7.5	7.5	7.5	7.5	7.5	7.5	7.5	0	0	0	0	0	0	0	0	0	0	0	0
1764	0	0	0	0	.74221361	.8308394	1.5962323	4.2995496	4.7784147	5.2048817	.799797	1.53877	2.8741453	4.3810015	4.8372154	7.5	1	1	1	1	1	1	1	1	1	1	1	0
1765	0	0	0	0	6.4766254	7.5	7.5	7.5	7.5	7.5	6.7396593	7.5	7.5	7.5	7.5	7.5	1	0	0	0	0	0	1	0	0	0	0	0
1766	0	0	0	0	7.5	7.5	7.5	7.5	7.5	7.5	7.5	7.5	7.5	7.5	7.5	7.5	0	0	0	0	0	0	0	0	0	0	0	0
1767	0	0	0	0	7.5	7.5	7.5	7.5	7.5	7.5	7.5	7.5	7.5	7.5	7.5	7.5	0	0	0	0	0	0	0	0	0	0	0	0
1768	0	0	0	0	7.5	7.5	7.5	7.5	7.5	7.5	7.5	7.5	7.5	7.5	7.5	7.5	0	0	0	0	0	0	0	0	0	0	0	0
1769	0	0	0	0	7.5	7.5	7.5	7.5	7.5	7.5	7.5	7.5	7.5	7.5	7.5	7.5	0	0	0	0	0	0	0	0	0	0	0	0
1770	0	0	0	0	7.5	7.5	7.5	7.5	7.5	7.5	7.5	7.5	7.5	7.5	7.5	7.5	0	0	0	0	0	0	0	0	0	0	0	0
1771	0	0	0	0	5.7065072	7.5	7.5	7.5	7.5	7.5	5.8163886	7.5	7.5	7.5	7.5	7.5	1	0	0	0	0	0	1	0	0	0	0	0
1772	0	0	0	0	7.5	7.5	7.5	7.5	7.5	7.5	7.5	7.5	7.5	7.5	7.5	7.5	0	0	0	0	0	0	0	0	0	0	0	0
1773	0	0	0	0	7.5	7.5	7.5	7.5	7.5	7.5	7.5	7.5	7.5	7.5	7.5	7.5	0	0	0	0	0	0	0	0	0	0	0	0
1774	0	0	0	0	7.5	7.5	7.5	7.5	7.5	7.5	7.5	7.5	7.5	7.5	7.5	7.5	0	0	0	0	0	0	0	0	0	0	0	0
1775	0	0	0	0	3.3291631	3.6319146	4.9075475	6.5405087	7.011745	7.5	3.3425605	3.7097993	5.0640879	6.9589891	7.0421433	7.5	1	1	1	1	1	0	1	1	1	1	1	0
1776	0	0	0	0	3.1187038	7.5	7.5	7.5	7.5	7.5	3.8348315	7.5	7.5	7.5	7.5	7.5	1	0	0	0	0	0	1	0	0	0	0	0
1777	0	0	0	0	7.5	7.5	7.5	7.5	7.5	7.5	7.5	7.5	7.5	7.5	7.5	7.5	0	0	0	0	0	0	0	0	0	0	0	0
1778	0	0	0	0	7.5	7.5	7.5	7.5	7.5	7.5	7.5	7.5	7.5	7.5	7.5	7.5	0	0	0	0	0	0	0	0	0	0	0	0
1779	0	0	0	0	.52324522	7.5	7.5	7.5	7.5	7.5	.7241109	7.5	7.5	7.5	7.5	7.5	1	0	0	0	0	0	1	0	0	0	0	0
1780	0	0	0	0	7.5	7.5	7.5	7.5	7.5	7.5	7.5	7.5	7.5	7.5	7.5	7.5	0	0	0	0	0	0	0	0	0	0	0	0
1781	0	0	0	0	7.5	7.5	7.5	7.5	7.5	7.5	7.5	7.5	7.5	7.5	7.5	7.5	0	0	0	0	0	0	0	0	0	0	0	0
1782	0	0	0	0	7.5	7.5	7.5	7.5	7.5	7.5	7.5	7.5	7.5	7.5	7.5	7.5	0	0	0	0	0	0	0	0	0	0	0	0
1783	0	0	0	0	4.850307	7.5	7.5	7.5	7.5	7.5	5.2704892	7.5	7.5	7.5	7.5	7.5	1	0	0	0	0	0	1	0	0	0	0	0
1784	0	0	0	0	7.5	7.5	7.5	7.5	7.5	7.5	7.5	7.5	7.5	7.5	7.5	7.5	0	0	0	0	0	0	0	0	0	0	0	0
1785	0	0	0	0	7.5	7.5	7.5	7.5	7.5	7.5	7.5	7.5	7.5	7.5	7.5	7.5	0	0	0	0	0	0	0	0	0	0	0	0
1786	0	0	0	0	7.5	7.5	7.5	7.5	7.5	7.5	7.5	7.5	7.5	7.5	7.5	7.5	0	0	0	0	0	0	0	0	0	0	0	0
1787	0	0	0	0	7.5	7.5	7.5	7.5	7.5	7.5	7.5	7.5	7.5	7.5	7.5	7.5	0	0	0	0	0	0	0	0	0	0	0	0
1788	0	0	0	0	7.5	7.5	7.5	7.5	7.5	7.5	7.5	7.5	7.5	7.5	7.5	7.5	0	0	0	0	0	0	0	0	0	0	0	0
1789	0	0	0	0	7.5	7.5	7.5	7.5	7.5	7.5	7.5	7.5	7.5	7.5	7.5	7.5	0	0	0	0	0	0	0	0	0	0	0	0
1790	0	0	0	0	7.5	7.5	7.5	7.5	7.5	7.5	7.5	7.5	7.5	7.5	7.5	7.5	0	0	0	0	0	0	0	0	0	0	0	0
1791	0	0	0	0	7.5	7.5	7.5	7.5	7.5	7.5	7.5	7.5	7.5	7.5	7.5	7.5	0	0	0	0	0	0	0	0	0	0	0	0
1792	0	0	0	0	7.5	7.5	7.5	7.5	7.5	7.5	7.5	7.5	7.5	7.5	7.5	7.5	0	0	0	0	0	0	0	0	0	0	0	0
1793	0	0	0	0	7.5	7.5	7.5	7.5	7.5	7.5	7.5	7.5	7.5	7.5	7.5	7.5	0	0	0	0	0	0	0	0	0	0	0	0
1794	0	0	0	0	7.5	7.5	7.5	7.5	7.5	7.5	7.5	7.5	7.5	7.5	7.5	7.5	0	0	0	0	0	0	0	0	0	0	0	0
1795	0	0	0	0	7.5	7.5	7.5	7.5	7.5	7.5	7.5	7.5	7.5	7.5	7.5	7.5	0	0	0	0	0	0	0	0	0	0	0	0
1796	0	0	0	0	7.5	7.5	7.5	7.5	7.5	7.5	7.5	7.5	7.5	7.5	7.5	7.5	0	0	0	0	0	0	0	0	0	0	0	0
1797	0	0	0	0	7.5	7.5	7.5	7.5	7.5	7.5	7.5	7.5	7.5	7.5	7.5	7.5	0	0	0	0	0	0	0	0	0	0	0	0
1798	0	0	0	0	7.5	7.5	7.5	7.5	7.5	7.5	7.5	7.5	7.5	7.5	7.5	7.5	0	0	0	0	0	0	0	0	0	0	0	0
1799	0	0	0	0	7.5	7.5	7.5	7.5	7.5	7.5	7.5	7.5	7.5	7.5	7.5	7.5	0	0	0	0	0	0	0	0	0	0	0	0
1800	0	0	0	0	7.5	7.5	7.5	7.5	7.5	7.5	7.5	7.5	7.5	7.5	7.5	7.5	0	0	0	0	0	0	0	0	0	0	0	0
1801	0	0	0	0	7.5	7.5	7.5	7.5	7.5	7.5	7.5	7.5	7.5	7.5	7.5	7.5	0	0	0	0	0	0	0	0	0	0	0	0
1802	0	0	0	0	7.5	7.5	7.5	7.5	7.5	7.5	7.5	7.5	7.5	7.5	7.5	7.5	0	0	0	0	0	0	0	0	0	0	0	0
1803	0	0	0	0	1.3986453	3.9448216	7.5	7.5	7.5	7.5	1.4881756	4.6050706	7.5	7.5	7.5	7.5	1	1	0	0	0	0	1	1	0	0	0	0
1804	0	0	0	0	7.5	7.5	7.5	7.5	7.5	7.5	7.5	7.5	7.5	7.5	7.5	7.5	0	0	0	0	0	0	0	0	0	0	0	0
1805	0	0	0	0	7.5	7.5	7.5	7.5	7.5	7.5	7.5	7.5	7.5	7.5	7.5	7.5	0	0	0	0	0	0	0	0	0	0	0	0
1806	0	0	0	0	7.5	7.5	7.5	7.5	7.5	7.5	7.5	7.5	7.5	7.5	7.5	7.5	0	0	0	0	0	0	0	0	0	0	0	0
1807	0	0	0	0	7.5	7.5	7.5	7.5	7.5	7.5	7.5	7.5	7.5	7.5	7.5	7.5	0	0	0	0	0	0	0	0	0	0	0	0
1808	0	0	0	0	7.5	7.5	7.5	7.5	7.5	7.5	7.5	7.5	7.5	7.5	7.5	7.5	0	0	0	0	0	0	0	0	0	0	0	0
1809	0	0	0	0	7.5	7.5	7.5	7.5	7.5	7.5	7.5	7.5	7.5	7.5	7.5	7.5	0	0	0	0	0	0	0	0	0	0	0	0
1810	0	0	0	0	7.5	7.5	7.5	7.5	7.5	7.5	7.5	7.5	7.5	7.5	7.5	7.5	0	0	0	0	0	0	0	0	0	0	0	0
1811	0	0	0	0	7.5	7.5	7.5	7.5	7.5	7.5	7.5	7.5	7.5	7.5	7.5	7.5	0	0	0	0	0	0	0	0	0	0	0	0
1812	0	0	0	0	7.5	7.5	7.5	7.5	7.5	7.5	7.5	7.5	7.5	7.5	7.5	7.5	0	0	0	0	0	0	0	0	0	0	0	0
1813	0	0	0	0	1.263226	2.9622691	4.2264681	5.3270006	6.2941809	7.5	1.3810674	3.6026821	4.6838727	5.891748	7.0937071	7.5	1	1	1	1	1	0	1	1	1	1	1	0
1814	0	0	0	0	3.4454312	3.4454312	3.4454312	3.4454312	3.4454312	3.4454312	3.4454312	3.4454312	3.4454312	3.4454312	3.4454312	3.4454312	0	0	0	0	0	0	0	0	0	0	0	1
1815	0	0	0	0	2.6688018	4.2321687	6.4891448	7.5	7.5	7.5	3.832092	4.5846052	7.0703907	7.5	7.5	7.5	1	1	1	0	0	0	1	1	1	0	0	0
1816	0	0	0	0	7.5	7.5	7.5	7.5	7.5	7.5	7.5	7.5	7.5	7.5	7.5	7.5	0	0	0	0	0	0	0	0	0	0	0	0
1817	0	0	0	0	7.5	7.5	7.5	7.5	7.5	7.5	7.5	7.5	7.5	7.5	7.5	7.5	0	0	0	0	0	0	0	0	0	0	0	0
1818	0	0	0	0	7.5	7.5	7.5	7.5	7.5	7.5	7.5	7.5	7.5	7.5	7.5	7.5	0	0	0	0	0	0	0	0	0	0	0	0
1819	0	0	0	0	1.1457191	3.5644958	7.2842708	7.3640904	7.5	7.5	1.4483088	4.2841682	7.3640609	7.5	7.5	7.5	1	1	1	1	0	0	1	1	1	0	0	0
1820	0	0	0	0	7.5	7.5	7.5	7.5	7.5	7.5	7.5	7.5	7.5	7.5	7.5	7.5	0	0	0	0	0	0	0	0	0	0	0	0
1821	0	0	0	0	7.5	7.5	7.5	7.5	7.5	7.5	7.5	7.5	7.5	7.5	7.5	7.5	0	0	0	0	0	0	0	0	0	0	0	0
1822	0	0	0	0	7.5	7.5	7.5	7.5	7.5	7.5	7.5	7.5	7.5	7.5	7.5	7.5	0	0	0	0	0	0	0	0	0	0	0	0
1823	0	0	0	0	7.5	7.5	7.5	7.5	7.5	7.5	7.5	7.5	7.5	7.5	7.5	7.5	0	0	0	0	0	0	0	0	0	0	0	0
1824	0	0	0	0	7.5	7.5	7.5	7.5	7.5	7.5	7.5	7.5	7.5	7.5	7.5	7.5	0	0	0	0	0	0	0	0	0	0	0	0
1825	0	0	0	0	7.5	7.5	7.5	7.5	7.5	7.5	7.5	7.5	7.5	7.5	7.5	7.5	0	0	0	0	0	0	0	0	0	0	0	0
1826	0	0	0	0	2.1013999	3.4434397	6.1425333	7.5	7.5	7.5	2.9981904	3.655844	6.3103285	7.5	7.5	7.5	1	1	1	0	0	0	1	1	1	0	0	0
1827	0	0	0	0	7.5	7.5	7.5	7.5	7.5	7.5	7.5	7.5	7.5	7.5	7.5	7.5	0	0	0	0	0	0	0	0	0	0	0	0
1828	0	0	0	0	7.5	7.5	7.5	7.5	7.5	7.5	7.5	7.5	7.5	7.5	7.5	7.5	0	0	0	0	0	0	0	0	0	0	0	0
1829	0	0	0	0	7.5	7.5	7.5	7.5	7.5	7.5	7.5	7.5	7.5	7.5	7.5	7.5	0	0	0	0	0	0	0	0	0	0	0	0
1830	0	0	0	0	7.5	7.5	7.5	7.5	7.5	7.5	7.5	7.5	7.5	7.5	7.5	7.5	0	0	0	0	0	0	0	0	0	0	0	0
1831	0	0	0	0	1.9685156	2.7206409	3.2194622	4.9998484	6.4560905	7.5	2.6343999	3.1349111	4.5216742	5.446898	7.5	7.5	1	1	1	1	1	0	1	1	1	1	0	0
1832	0	0	0	0	4.8858962	7.5	7.5	7.5	7.5	7.5	5.3036184	7.5	7.5	7.5	7.5	7.5	1	0	0	0	0	0	1	0	0	0	0	0
1833	0	0	0	0	.021427821	3.8024652	6.5118837	7.3299584	7.5	7.5	1.0949274	4.2428756	7.2178378	7.5	7.5	7.5	1	1	1	1	0	0	1	1	1	0	0	0
1834	0	0	0	0	.36017975	1.4177285	4.7502065	5.1153612	5.9291558	7.5	.95112848	2.9886408	4.9949431	5.2284751	6.9223323	7.5	1	1	1	1	1	0	1	1	1	1	1	0
1835	0	0	0	0	7.5	7.5	7.5	7.5	7.5	7.5	7.5	7.5	7.5	7.5	7.5	7.5	0	0	0	0	0	0	0	0	0	0	0	0
1836	0	0	0	0	4.7230377	7.5	7.5	7.5	7.5	7.5	6.2341437	7.5	7.5	7.5	7.5	7.5	1	0	0	0	0	0	1	0	0	0	0	0
1837	0	0	0	0	7.5	7.5	7.5	7.5	7.5	7.5	7.5	7.5	7.5	7.5	7.5	7.5	0	0	0	0	0	0	0	0	0	0	0	0
1838	0	0	0	0	7.5	7.5	7.5	7.5	7.5	7.5	7.5	7.5	7.5	7.5	7.5	7.5	0	0	0	0	0	0	0	0	0	0	0	0
1839	0	0	0	0	7.5	7.5	7.5	7.5	7.5	7.5	7.5	7.5	7.5	7.5	7.5	7.5	0	0	0	0	0	0	0	0	0	0	0	0
1840	0	0	0	0	3.3900244	3.3900244	3.3900244	3.3900244	3.3900244	3.3900244	3.3900244	3.3900244	3.3900244	3.3900244	3.3900244	3.3900244	0	0	0	0	0	0	0	0	0	0	0	1
1841	0	0	0	0	1.4499787	7.2003436	7.5	7.5	7.5	7.5	1.4561722	7.5	7.5	7.5	7.5	7.5	1	1	0	0	0	0	1	0	0	0	0	0
1842	0	0	0	0	2.1349595	3.2158737	7.5	7.5	7.5	7.5	2.1629784	4.1110458	7.5	7.5	7.5	7.5	1	1	0	0	0	0	1	1	0	0	0	0
1843	0	0	0	0	.25395915	1.793229	2.0760546	3.673449	4.1029015	5.1670885	.4175086	1.7946779	2.1779656	3.7110908	4.9530811	7.5	1	1	1	1	1	1	1	1	1	1	1	0
1844	0	0	0	0	7.5	7.5	7.5	7.5	7.5	7.5	7.5	7.5	7.5	7.5	7.5	7.5	0	0	0	0	0	0	0	0	0	0	0	0
1845	0	0	0	0	7.5	7.5	7.5	7.5	7.5	7.5	7.5	7.5	7.5	7.5	7.5	7.5	0	0	0	0	0	0	0	0	0	0	0	0
1846	0	0	0	0	7.5	7.5	7.5	7.5	7.5	7.5	7.5	7.5	7.5	7.5	7.5	7.5	0	0	0	0	0	0	0	0	0	0	0	0
1847	0	0	0	0	7.5	7.5	7.5	7.5	7.5	7.5	7.5	7.5	7.5	7.5	7.5	7.5	0	0	0	0	0	0	0	0	0	0	0	0
1848	0	0	0	0	7.5	7.5	7.5	7.5	7.5	7.5	7.5	7.5	7.5	7.5	7.5	7.5	0	0	0	0	0	0	0	0	0	0	0	0
1849	0	0	0	0	2.2579048	4.8790278	6.2623291	7.5	7.5	7.5	3.3478453	5.6039772	6.3127022	7.5	7.5	7.5	1	1	1	0	0	0	1	1	1	0	0	0
1850	0	0	0	0	7.5	7.5	7.5	7.5	7.5	7.5	7.5	7.5	7.5	7.5	7.5	7.5	0	0	0	0	0	0	0	0	0	0	0	0
1851	0	0	0	0	7.5	7.5	7.5	7.5	7.5	7.5	7.5	7.5	7.5	7.5	7.5	7.5	0	0	0	0	0	0	0	0	0	0	0	0
1852	0	0	0	0	5.1859384	7.5	7.5	7.5	7.5	7.5	5.5592971	7.5	7.5	7.5	7.5	7.5	1	0	0	0	0	0	1	0	0	0	0	0
1853	0	0	0	0	7.5	7.5	7.5	7.5	7.5	7.5	7.5	7.5	7.5	7.5	7.5	7.5	0	0	0	0	0	0	0	0	0	0	0	0
1854	0	0	0	0	.82270706	2.1336644	2.725374	6.9898167	7.364265	7.5	1.0221016	2.6491675	4.3334579	7.1879902	7.5	7.5	1	1	1	1	1	0	1	1	1	1	0	0
1855	0	0	0	0	7.5	7.5	7.5	7.5	7.5	7.5	7.5	7.5	7.5	7.5	7.5	7.5	0	0	0	0	0	0	0	0	0	0	0	0
1856	0	0	0	0	7.5	7.5	7.5	7.5	7.5	7.5	7.5	7.5	7.5	7.5	7.5	7.5	0	0	0	0	0	0	0	0	0	0	0	0
1857	0	0	0	0	7.5	7.5	7.5	7.5	7.5	7.5	7.5	7.5	7.5	7.5	7.5	7.5	0	0	0	0	0	0	0	0	0	0	0	0
1858	0	0	0	0	1.0079745	4.8470383	6.577857	7.5	7.5	7.5	1.0952033	5.4917445	7.5	7.5	7.5	7.5	1	1	1	0	0	0	1	1	0	0	0	0
1859	0	0	0	0	7.5	7.5	7.5	7.5	7.5	7.5	7.5	7.5	7.5	7.5	7.5	7.5	0	0	0	0	0	0	0	0	0	0	0	0
1860	0	0	0	0	7.5	7.5	7.5	7.5	7.5	7.5	7.5	7.5	7.5	7.5	7.5	7.5	0	0	0	0	0	0	0	0	0	0	0	0
1861	0	0	0	0	4.8349495	7.5	7.5	7.5	7.5	7.5	5.2511563	7.5	7.5	7.5	7.5	7.5	1	0	0	0	0	0	1	0	0	0	0	0
1862	0	0	0	0	7.5	7.5	7.5	7.5	7.5	7.5	7.5	7.5	7.5	7.5	7.5	7.5	0	0	0	0	0	0	0	0	0	0	0	0
1863	0	0	0	0	4.0827475	5.1232495	6.8418908	7.5	7.5	7.5	4.9424229	5.7249951	7.5	7.5	7.5	7.5	1	1	1	0	0	0	1	1	0	0	0	0
1864	0	0	0	0	7.5	7.5	7.5	7.5	7.5	7.5	7.5	7.5	7.5	7.5	7.5	7.5	0	0	0	0	0	0	0	0	0	0	0	0
1865	0	0	0	0	7.5	7.5	7.5	7.5	7.5	7.5	7.5	7.5	7.5	7.5	7.5	7.5	0	0	0	0	0	0	0	0	0	0	0	0
1866	0	0	0	0	7.5	7.5	7.5	7.5	7.5	7.5	7.5	7.5	7.5	7.5	7.5	7.5	0	0	0	0	0	0	0	0	0	0	0	0
1867	0	0	0	0	.69540864	1.6771801	2.2650297	2.9385703	4.3212862	7.5	1.1077427	1.6773278	2.3263183	4.2946887	4.6508298	7.5	1	1	1	1	1	0	1	1	1	1	1	0
1868	0	0	0	0	3.2893803	5.5671363	7.5	7.5	7.5	7.5	3.3684158	6.4530344	7.5	7.5	7.5	7.5	1	1	0	0	0	0	1	1	0	0	0	0
1869	0	0	0	0	7.5	7.5	7.5	7.5	7.5	7.5	7.5	7.5	7.5	7.5	7.5	7.5	0	0	0	0	0	0	0	0	0	0	0	0
1870	0	0	0	0	7.5	7.5	7.5	7.5	7.5	7.5	7.5	7.5	7.5	7.5	7.5	7.5	0	0	0	0	0	0	0	0	0	0	0	0
1871	0	0	0	0	7.5	7.5	7.5	7.5	7.5	7.5	7.5	7.5	7.5	7.5	7.5	7.5	0	0	0	0	0	0	0	0	0	0	0	0
1872	0	0	0	0	2.0262165	2.3109612	2.8010035	3.661932	4.5067663	7.0181384	2.2223823	2.7526977	3.1227727	4.4388623	5.2493973	7.5	1	1	1	1	1	1	1	1	1	1	1	0
1873	0	0	0	0	7.5	7.5	7.5	7.5	7.5	7.5	7.5	7.5	7.5	7.5	7.5	7.5	0	0	0	0	0	0	0	0	0	0	0	0
1874	0	0	0	0	7.5	7.5	7.5	7.5	7.5	7.5	7.5	7.5	7.5	7.5	7.5	7.5	0	0	0	0	0	0	0	0	0	0	0	0
1875	0	0	0	0	2.5113077	2.6436622	3.0630009	3.603358	4.1879711	5.2063351	2.6341147	2.7771616	3.2688696	4.1260285	4.5184927	7.5	1	1	1	1	1	1	1	1	1	1	1	0
1876	0	0	0	0	7.5	7.5	7.5	7.5	7.5	7.5	7.5	7.5	7.5	7.5	7.5	7.5	0	0	0	0	0	0	0	0	0	0	0	0
1877	0	0	0	0	2.4935791	6.2137685	7.5	7.5	7.5	7.5	2.676878	6.9424081	7.5	7.5	7.5	7.5	1	1	0	0	0	0	1	1	0	0	0	0
1878	0	0	0	0	6.6866517	6.6866517	6.6866517	6.6866517	6.6866517	6.6866517	6.6866517	6.6866517	6.6866517	6.6866517	6.6866517	6.6866517	0	0	0	0	0	0	0	0	0	0	0	1
1879	0	0	0	0	7.5	7.5	7.5	7.5	7.5	7.5	7.5	7.5	7.5	7.5	7.5	7.5	0	0	0	0	0	0	0	0	0	0	0	0
1880	0	0	0	0	4.374207	4.8784804	5.5059118	7.110631	7.5	7.5	4.5644331	5.2728872	6.1240993	7.5	7.5	7.5	1	1	1	1	0	0	1	1	1	0	0	0
1881	0	0	0	0	4.6644835	7.5	7.5	7.5	7.5	7.5	5.2855864	7.5	7.5	7.5	7.5	7.5	1	0	0	0	0	0	1	0	0	0	0	0
1882	0	0	0	0	7.5	7.5	7.5	7.5	7.5	7.5	7.5	7.5	7.5	7.5	7.5	7.5	0	0	0	0	0	0	0	0	0	0	0	0
1883	0	0	0	0	7.5	7.5	7.5	7.5	7.5	7.5	7.5	7.5	7.5	7.5	7.5	7.5	0	0	0	0	0	0	0	0	0	0	0	0
1884	0	0	0	0	7.5	7.5	7.5	7.5	7.5	7.5	7.5	7.5	7.5	7.5	7.5	7.5	0	0	0	0	0	0	0	0	0	0	0	0
1885	0	0	0	0	6.7293396	7.5	7.5	7.5	7.5	7.5	7.4034772	7.5	7.5	7.5	7.5	7.5	1	0	0	0	0	0	1	0	0	0	0	0
1886	0	0	0	0	7.5	7.5	7.5	7.5	7.5	7.5	7.5	7.5	7.5	7.5	7.5	7.5	0	0	0	0	0	0	0	0	0	0	0	0
1887	0	0	0	0	5.8926811	7.5	7.5	7.5	7.5	7.5	6.6873116	7.5	7.5	7.5	7.5	7.5	1	0	0	0	0	0	1	0	0	0	0	0
1888	0	0	0	0	7.5	7.5	7.5	7.5	7.5	7.5	7.5	7.5	7.5	7.5	7.5	7.5	0	0	0	0	0	0	0	0	0	0	0	0
1889	0	0	0	0	7.5	7.5	7.5	7.5	7.5	7.5	7.5	7.5	7.5	7.5	7.5	7.5	0	0	0	0	0	0	0	0	0	0	0	0
1890	0	0	0	0	2.3938298	4.0425878	7.5	7.5	7.5	7.5	2.5333104	4.3122516	7.5	7.5	7.5	7.5	1	1	0	0	0	0	1	1	0	0	0	0
1891	0	0	0	0	7.5	7.5	7.5	7.5	7.5	7.5	7.5	7.5	7.5	7.5	7.5	7.5	0	0	0	0	0	0	0	0	0	0	0	0
1892	0	0	0	0	7.5	7.5	7.5	7.5	7.5	7.5	7.5	7.5	7.5	7.5	7.5	7.5	0	0	0	0	0	0	0	0	0	0	0	0
1893	0	0	0	0	4.7065034	6.7495995	7.5	7.5	7.5	7.5	5.3032146	7.5	7.5	7.5	7.5	7.5	1	1	0	0	0	0	1	0	0	0	0	0
1894	0	0	0	0	7.5	7.5	7.5	7.5	7.5	7.5	7.5	7.5	7.5	7.5	7.5	7.5	0	0	0	0	0	0	0	0	0	0	0	0
1895	0	0	0	0	1.1617117	6.5583668	7.5	7.5	7.5	7.5	1.595561	6.8615093	7.5	7.5	7.5	7.5	1	1	0	0	0	0	1	1	0	0	0	0
1896	0	0	0	0	7.5	7.5	7.5	7.5	7.5	7.5	7.5	7.5	7.5	7.5	7.5	7.5	0	0	0	0	0	0	0	0	0	0	0	0
1897	0	0	0	0	7.5	7.5	7.5	7.5	7.5	7.5	7.5	7.5	7.5	7.5	7.5	7.5	0	0	0	0	0	0	0	0	0	0	0	0
1898	0	0	0	0	7.5	7.5	7.5	7.5	7.5	7.5	7.5	7.5	7.5	7.5	7.5	7.5	0	0	0	0	0	0	0	0	0	0	0	0
1899	0	0	0	0	7.5	7.5	7.5	7.5	7.5	7.5	7.5	7.5	7.5	7.5	7.5	7.5	0	0	0	0	0	0	0	0	0	0	0	0
1900	0	0	0	0	4.9106936	7.5	7.5	7.5	7.5	7.5	4.9624081	7.5	7.5	7.5	7.5	7.5	1	0	0	0	0	0	1	0	0	0	0	0
1901	0	0	0	0	7.5	7.5	7.5	7.5	7.5	7.5	7.5	7.5	7.5	7.5	7.5	7.5	0	0	0	0	0	0	0	0	0	0	0	0
1902	0	0	0	0	7.5	7.5	7.5	7.5	7.5	7.5	7.5	7.5	7.5	7.5	7.5	7.5	0	0	0	0	0	0	0	0	0	0	0	0
1903	0	0	0	0	2.4221039	4.5962925	5.3275285	7.5	7.5	7.5	2.4404476	4.6453605	7.1368117	7.5	7.5	7.5	1	1	1	0	0	0	1	1	1	0	0	0
1904	0	0	0	0	7.5	7.5	7.5	7.5	7.5	7.5	7.5	7.5	7.5	7.5	7.5	7.5	0	0	0	0	0	0	0	0	0	0	0	0
1905	0	0	0	0	7.5	7.5	7.5	7.5	7.5	7.5	7.5	7.5	7.5	7.5	7.5	7.5	0	0	0	0	0	0	0	0	0	0	0	0
1906	0	0	0	0	7.5	7.5	7.5	7.5	7.5	7.5	7.5	7.5	7.5	7.5	7.5	7.5	0	0	0	0	0	0	0	0	0	0	0	0
1907	0	0	0	0	7.5	7.5	7.5	7.5	7.5	7.5	7.5	7.5	7.5	7.5	7.5	7.5	0	0	0	0	0	0	0	0	0	0	0	0
1908	0	0	0	0	7.5	7.5	7.5	7.5	7.5	7.5	7.5	7.5	7.5	7.5	7.5	7.5	0	0	0	0	0	0	0	0	0	0	0	0
1909	0	0	0	0	7.5	7.5	7.5	7.5	7.5	7.5	7.5	7.5	7.5	7.5	7.5	7.5	0	0	0	0	0	0	0	0	0	0	0	0
1910	0	0	0	0	7.5	7.5	7.5	7.5	7.5	7.5	7.5	7.5	7.5	7.5	7.5	7.5	0	0	0	0	0	0	0	0	0	0	0	0
1911	0	0	0	0	3.5812602	6.6621008	7.5	7.5	7.5	7.5	3.8108168	6.6993723	7.5	7.5	7.5	7.5	1	1	0	0	0	0	1	1	0	0	0	0
1912	0	0	0	0	7.5	7.5	7.5	7.5	7.5	7.5	7.5	7.5	7.5	7.5	7.5	7.5	0	0	0	0	0	0	0	0	0	0	0	0
1913	0	0	0	0	7.5	7.5	7.5	7.5	7.5	7.5	7.5	7.5	7.5	7.5	7.5	7.5	0	0	0	0	0	0	0	0	0	0	0	0
1914	0	0	0	0	7.5	7.5	7.5	7.5	7.5	7.5	7.5	7.5	7.5	7.5	7.5	7.5	0	0	0	0	0	0	0	0	0	0	0	0
1915	0	0	0	0	7.5	7.5	7.5	7.5	7.5	7.5	7.5	7.5	7.5	7.5	7.5	7.5	0	0	0	0	0	0	0	0	0	0	0	0
1916	0	0	0	0	7.5	7.5	7.5	7.5	7.5	7.5	7.5	7.5	7.5	7.5	7.5	7.5	0	0	0	0	0	0	0	0	0	0	0	0
1917	0	0	0	0	7.5	7.5	7.5	7.5	7.5	7.5	7.5	7.5	7.5	7.5	7.5	7.5	0	0	0	0	0	0	0	0	0	0	0	0
1918	0	0	0	0	2.416136	7.5	7.5	7.5	7.5	7.5	2.7618537	7.5	7.5	7.5	7.5	7.5	1	0	0	0	0	0	1	0	0	0	0	0
1919	0	0	0	0	7.5	7.5	7.5	7.5	7.5	7.5	7.5	7.5	7.5	7.5	7.5	7.5	0	0	0	0	0	0	0	0	0	0	0	0
1920	0	0	0	0	7.5	7.5	7.5	7.5	7.5	7.5	7.5	7.5	7.5	7.5	7.5	7.5	0	0	0	0	0	0	0	0	0	0	0	0
1921	0	0	0	0	7.5	7.5	7.5	7.5	7.5	7.5	7.5	7.5	7.5	7.5	7.5	7.5	0	0	0	0	0	0	0	0	0	0	0	0
1922	0	0	0	0	7.5	7.5	7.5	7.5	7.5	7.5	7.5	7.5	7.5	7.5	7.5	7.5	0	0	0	0	0	0	0	0	0	0	0	0
1923	0	0	0	0	1.8656851	7.5	7.5	7.5	7.5	7.5	1.8975213	7.5	7.5	7.5	7.5	7.5	1	0	0	0	0	0	1	0	0	0	0	0
1924	0	0	0	0	7.5	7.5	7.5	7.5	7.5	7.5	7.5	7.5	7.5	7.5	7.5	7.5	0	0	0	0	0	0	0	0	0	0	0	0
1925	0	0	0	0	7.5	7.5	7.5	7.5	7.5	7.5	7.5	7.5	7.5	7.5	7.5	7.5	0	0	0	0	0	0	0	0	0	0	0	0
1926	0	0	0	0	7.5	7.5	7.5	7.5	7.5	7.5	7.5	7.5	7.5	7.5	7.5	7.5	0	0	0	0	0	0	0	0	0	0	0	0
1927	0	0	0	0	7.5	7.5	7.5	7.5	7.5	7.5	7.5	7.5	7.5	7.5	7.5	7.5	0	0	0	0	0	0	0	0	0	0	0	0
1928	0	0	0	0	7.5	7.5	7.5	7.5	7.5	7.5	7.5	7.5	7.5	7.5	7.5	7.5	0	0	0	0	0	0	0	0	0	0	0	0
1929	0	0	0	0	7.5	7.5	7.5	7.5	7.5	7.5	7.5	7.5	7.5	7.5	7.5	7.5	0	0	0	0	0	0	0	0	0	0	0	0
1930	0	0	0	0	7.5	7.5	7.5	7.5	7.5	7.5	7.5	7.5	7.5	7.5	7.5	7.5	0	0	0	0	0	0	0	0	0	0	0	0
1931	0	0	0	0	7.5	7.5	7.5	7.5	7.5	7.5	7.5	7.5	7.5	7.5	7.5	7.5	0	0	0	0	0	0	0	0	0	0	0	0
1932	0	0	0	0	7.5	7.5	7.5	7.5	7.5	7.5	7.5	7.5	7.5	7.5	7.5	7.5	0	0	0	0	0	0	0	0	0	0	0	0
1933	0	0	0	0	.19517878	1.5860795	3.056361	3.1988573	4.1015363	6.1633282	1.2648335	1.784997	3.1613474	3.651422	4.4993796	7.5	1	1	1	1	1	1	1	1	1	1	1	0
1934	0	0	0	0	4.7335567	7.1223679	7.5	7.5	7.5	7.5	5.0690117	7.4948187	7.5	7.5	7.5	7.5	1	1	0	0	0	0	1	1	0	0	0	0
1935	0	0	0	0	7.5	7.5	7.5	7.5	7.5	7.5	7.5	7.5	7.5	7.5	7.5	7.5	0	0	0	0	0	0	0	0	0	0	0	0
1936	0	0	0	0	.8228696	7.3002715	7.5	7.5	7.5	7.5	.8732729	7.4203897	7.5	7.5	7.5	7.5	1	1	0	0	0	0	1	1	0	0	0	0
1937	0	0	0	0	7.5	7.5	7.5	7.5	7.5	7.5	7.5	7.5	7.5	7.5	7.5	7.5	0	0	0	0	0	0	0	0	0	0	0	0
1938	0	0	0	0	.080033787	.55817932	1.9845824	2.7049427	3.4511514	4.021843	.41716829	.82981598	2.3949356	3.2214801	3.7276962	7.5	1	1	1	1	1	1	1	1	1	1	1	0
1939	0	0	0	0	7.5	7.5	7.5	7.5	7.5	7.5	7.5	7.5	7.5	7.5	7.5	7.5	0	0	0	0	0	0	0	0	0	0	0	0
1940	0	0	0	0	7.5	7.5	7.5	7.5	7.5	7.5	7.5	7.5	7.5	7.5	7.5	7.5	0	0	0	0	0	0	0	0	0	0	0	0
1941	0	0	0	0	7.5	7.5	7.5	7.5	7.5	7.5	7.5	7.5	7.5	7.5	7.5	7.5	0	0	0	0	0	0	0	0	0	0	0	0
1942	0	0	0	0	7.5	7.5	7.5	7.5	7.5	7.5	7.5	7.5	7.5	7.5	7.5	7.5	0	0	0	0	0	0	0	0	0	0	0	0
1943	0	0	0	0	7.5	7.5	7.5	7.5	7.5	7.5	7.5	7.5	7.5	7.5	7.5	7.5	0	0	0	0	0	0	0	0	0	0	0	0
1944	0	0	0	0	7.5	7.5	7.5	7.5	7.5	7.5	7.5	7.5	7.5	7.5	7.5	7.5	0	0	0	0	0	0	0	0	0	0	0	0
1945	0	0	0	0	7.5	7.5	7.5	7.5	7.5	7.5	7.5	7.5	7.5	7.5	7.5	7.5	0	0	0	0	0	0	0	0	0	0	0	0
1946	0	0	0	0	7.5	7.5	7.5	7.5	7.5	7.5	7.5	7.5	7.5	7.5	7.5	7.5	0	0	0	0	0	0	0	0	0	0	0	0
1947	0	0	0	0	3.1106658	7.5	7.5	7.5	7.5	7.5	3.646765	7.5	7.5	7.5	7.5	7.5	1	0	0	0	0	0	1	0	0	0	0	0
1948	0	0	0	0	7.5	7.5	7.5	7.5	7.5	7.5	7.5	7.5	7.5	7.5	7.5	7.5	0	0	0	0	0	0	0	0	0	0	0	0
1949	0	0	0	0	7.5	7.5	7.5	7.5	7.5	7.5	7.5	7.5	7.5	7.5	7.5	7.5	0	0	0	0	0	0	0	0	0	0	0	0
1950	0	0	0	0	7.5	7.5	7.5	7.5	7.5	7.5	7.5	7.5	7.5	7.5	7.5	7.5	0	0	0	0	0	0	0	0	0	0	0	0
1951	0	0	0	0	7.5	7.5	7.5	7.5	7.5	7.5	7.5	7.5	7.5	7.5	7.5	7.5	0	0	0	0	0	0	0	0	0	0	0	0
1952	0	0	0	0	.6536178	2.599381	5.0730381	6.6227398	7.3197594	7.5	.97221053	3.5186415	5.3348608	7.3076239	7.5	7.5	1	1	1	1	1	0	1	1	1	1	0	0
1953	0	0	0	0	7.5	7.5	7.5	7.5	7.5	7.5	7.5	7.5	7.5	7.5	7.5	7.5	0	0	0	0	0	0	0	0	0	0	0	0
1954	0	0	0	0	7.5	7.5	7.5	7.5	7.5	7.5	7.5	7.5	7.5	7.5	7.5	7.5	0	0	0	0	0	0	0	0	0	0	0	0
1955	0	0	0	0	7.5	7.5	7.5	7.5	7.5	7.5	7.5	7.5	7.5	7.5	7.5	7.5	0	0	0	0	0	0	0	0	0	0	0	0
1956	0	0	0	0	7.5	7.5	7.5	7.5	7.5	7.5	7.5	7.5	7.5	7.5	7.5	7.5	0	0	0	0	0	0	0	0	0	0	0	0
1957	0	0	0	0	7.5	7.5	7.5	7.5	7.5	7.5	7.5	7.5	7.5	7.5	7.5	7.5	0	0	0	0	0	0	0	0	0	0	0	0
1958	0	0	0	0	7.5	7.5	7.5	7.5	7.5	7.5	7.5	7.5	7.5	7.5	7.5	7.5	0	0	0	0	0	0	0	0	0	0	0	0
1959	0	0	0	0	.93528408	2.9462252	4.1134558	5.8587923	6.1948099	7.204586	1.0887148	3.9952478	4.6912222	6.1076407	6.3206739	7.5	1	1	1	1	1	1	1	1	1	1	1	0
1960	0	0	0	0	7.5	7.5	7.5	7.5	7.5	7.5	7.5	7.5	7.5	7.5	7.5	7.5	0	0	0	0	0	0	0	0	0	0	0	0
1961	0	0	0	0	7.5	7.5	7.5	7.5	7.5	7.5	7.5	7.5	7.5	7.5	7.5	7.5	0	0	0	0	0	0	0	0	0	0	0	0
1962	0	0	0	0	7.5	7.5	7.5	7.5	7.5	7.5	7.5	7.5	7.5	7.5	7.5	7.5	0	0	0	0	0	0	0	0	0	0	0	0
1963	0	0	0	0	7.5	7.5	7.5	7.5	7.5	7.5	7.5	7.5	7.5	7.5	7.5	7.5	0	0	0	0	0	0	0	0	0	0	0	0
1964	0	0	0	0	7.5	7.5	7.5	7.5	7.5	7.5	7.5	7.5	7.5	7.5	7.5	7.5	0	0	0	0	0	0	0	0	0	0	0	0
1965	0	0	0	0	7.5	7.5	7.5	7.5	7.5	7.5	7.5	7.5	7.5	7.5	7.5	7.5	0	0	0	0	0	0	0	0	0	0	0	0
1966	0	0	0	0	7.5	7.5	7.5	7.5	7.5	7.5	7.5	7.5	7.5	7.5	7.5	7.5	0	0	0	0	0	0	0	0	0	0	0	0
1967	0	0	0	0	7.5	7.5	7.5	7.5	7.5	7.5	7.5	7.5	7.5	7.5	7.5	7.5	0	0	0	0	0	0	0	0	0	0	0	0
1968	0	0	0	0	7.5	7.5	7.5	7.5	7.5	7.5	7.5	7.5	7.5	7.5	7.5	7.5	0	0	0	0	0	0	0	0	0	0	0	0
1969	0	0	0	0	7.5	7.5	7.5	7.5	7.5	7.5	7.5	7.5	7.5	7.5	7.5	7.5	0	0	0	0	0	0	0	0	0	0	0	0
1970	0	0	0	0	7.5	7.5	7.5	7.5	7.5	7.5	7.5	7.5	7.5	7.5	7.5	7.5	0	0	0	0	0	0	0	0	0	0	0	0
1971	0	0	0	0	7.5	7.5	7.5	7.5	7.5	7.5	7.5	7.5	7.5	7.5	7.5	7.5	0	0	0	0	0	0	0	0	0	0	0	0
1972	0	0	0	0	7.5	7.5	7.5	7.5	7.5	7.5	7.5	7.5	7.5	7.5	7.5	7.5	0	0	0	0	0	0	0	0	0	0	0	0
1973	0	0	0	0	1.0683359	6.3034616	7.5	7.5	7.5	7.5	1.5226851	7.5	7.5	7.5	7.5	7.5	1	1	0	0	0	0	1	0	0	0	0	0
1974	0	0	0	0	7.5	7.5	7.5	7.5	7.5	7.5	7.5	7.5	7.5	7.5	7.5	7.5	0	0	0	0	0	0	0	0	0	0	0	0
1975	0	0	0	0	7.5	7.5	7.5	7.5	7.5	7.5	7.5	7.5	7.5	7.5	7.5	7.5	0	0	0	0	0	0	0	0	0	0	0	0
1976	0	0	0	0	7.5	7.5	7.5	7.5	7.5	7.5	7.5	7.5	7.5	7.5	7.5	7.5	0	0	0	0	0	0	0	0	0	0	0	0
1977	0	0	0	0	7.5	7.5	7.5	7.5	7.5	7.5	7.5	7.5	7.5	7.5	7.5	7.5	0	0	0	0	0	0	0	0	0	0	0	0
1978	0	0	0	0	7.5	7.5	7.5	7.5	7.5	7.5	7.5	7.5	7.5	7.5	7.5	7.5	0	0	0	0	0	0	0	0	0	0	0	0
1979	0	0	0	0	7.5	7.5	7.5	7.5	7.5	7.5	7.5	7.5	7.5	7.5	7.5	7.5	0	0	0	0	0	0	0	0	0	0	0	0
1980	0	0	0	0	7.5	7.5	7.5	7.5	7.5	7.5	7.5	7.5	7.5	7.5	7.5	7.5	0	0	0	0	0	0	0	0	0	0	0	0
1981	0	0	0	0	7.5	7.5	7.5	7.5	7.5	7.5	7.5	7.5	7.5	7.5	7.5	7.5	0	0	0	0	0	0	0	0	0	0	0	0
1982	0	0	0	0	7.5	7.5	7.5	7.5	7.5	7.5	7.5	7.5	7.5	7.5	7.5	7.5	0	0	0	0	0	0	0	0	0	0	0	0
1983	0	0	0	0	7.5	7.5	7.5	7.5	7.5	7.5	7.5	7.5	7.5	7.5	7.5	7.5	0	0	0	0	0	0	0	0	0	0	0	0
1984	0	0	0	0	1.0034444	1.0487525	1.8862594	2.9767146	4.8206315	6.9173703	1.0369215	1.5958741	1.9080055	4.7528377	6.5036135	7.5	1	1	1	1	1	1	1	1	1	1	1	0
1985	0	0	0	0	6.6393037	7.5	7.5	7.5	7.5	7.5	7.4699268	7.5	7.5	7.5	7.5	7.5	1	0	0	0	0	0	1	0	0	0	0	0
1986	0	0	0	0	4.9188566	7.278636	7.5	7.5	7.5	7.5	5.6951437	7.3640637	7.5	7.5	7.5	7.5	1	1	0	0	0	0	1	1	0	0	0	0
1987	0	0	0	0	7.5	7.5	7.5	7.5	7.5	7.5	7.5	7.5	7.5	7.5	7.5	7.5	0	0	0	0	0	0	0	0	0	0	0	0
1988	0	0	0	0	7.5	7.5	7.5	7.5	7.5	7.5	7.5	7.5	7.5	7.5	7.5	7.5	0	0	0	0	0	0	0	0	0	0	0	0
1989	0	0	0	0	7.5	7.5	7.5	7.5	7.5	7.5	7.5	7.5	7.5	7.5	7.5	7.5	0	0	0	0	0	0	0	0	0	0	0	0
1990	0	0	0	0	7.5	7.5	7.5	7.5	7.5	7.5	7.5	7.5	7.5	7.5	7.5	7.5	0	0	0	0	0	0	0	0	0	0	0	0
1991	0	0	0	0	7.5	7.5	7.5	7.5	7.5	7.5	7.5	7.5	7.5	7.5	7.5	7.5	0	0	0	0	0	0	0	0	0	0	0	0
1992	0	0	0	0	7.5	7.5	7.5	7.5	7.5	7.5	7.5	7.5	7.5	7.5	7.5	7.5	0	0	0	0	0	0	0	0	0	0	0	0
1993	0	0	0	0	6.9642916	7.5	7.5	7.5	7.5	7.5	7.5	7.5	7.5	7.5	7.5	7.5	1	0	0	0	0	0	0	0	0	0	0	0
1994	0	0	0	0	7.5	7.5	7.5	7.5	7.5	7.5	7.5	7.5	7.5	7.5	7.5	7.5	0	0	0	0	0	0	0	0	0	0	0	0
1995	0	0	0	0	7.5	7.5	7.5	7.5	7.5	7.5	7.5	7.5	7.5	7.5	7.5	7.5	0	0	0	0	0	0	0	0	0	0	0	0
1996	0	0	0	0	7.5	7.5	7.5	7.5	7.5	7.5	7.5	7.5	7.5	7.5	7.5	7.5	0	0	0	0	0	0	0	0	0	0	0	0
1997	0	0	0	0	7.5	7.5	7.5	7.5	7.5	7.5	7.5	7.5	7.5	7.5	7.5	7.5	0	0	0	0	0	0	0	0	0	0	0	0
1998	0	0	0	0	.0074110962	4.5821342	7.5	7.5	7.5	7.5	2.5478108	5.3197088	7.5	7.5	7.5	7.5	1	1	0	0	0	0	1	1	0	0	0	0
1999	0	0	0	0	7.5	7.5	7.5	7.5	7.5	7.5	7.5	7.5	7.5	7.5	7.5	7.5	0	0	0	0	0	0	0	0	0	0	0	0
[truncated: 398,001 more rows]
