# Supplementary material for: Exploring different research questions via complex multi-state models when using registry-based repeated prescriptions of antidepressants in women with breast cancer and a matched population comparison group
Source: BMC Med Res Methodol. 2023 Apr 10;23:87. doi: 10.1186/s12874-023-01905-9 (PMC10084660; doi:10.1186/s12874-023-01905-9)
Supplement: Supplementary file 4 — Additional file 4. MSM analyses. [file 12874_2023_1905_MOESM4_ESM.txt]

	
	clear all
	
	//Set folder that the Additional Files are saved locally as the working directory 
	cd "P:\BCB\BCB_Research\NickSkourlis\stata\Code_and_data\submission_BMC\Supplementary_mat\Additional"

	
	
	/*****************************************/
	/* Single event survival */
	/******************************************/

	import delimited "01_MSM_FPM_pseudodata.csv", clear 
	
	//Specify timevar	
	range tt 0 7.5 202 
		
	
   //Clock reset= Clock forward= Clock mix
	mat tmat= (.,1\.,.)

		
	//gen _newt=_stop-_start	
	//stset the data for the MSM model		
	stset _newt, failure(_status=1) scale(365.25) exit(time 2740)
	
	sum _newt
	// Define the transition specific models
    sort tt
	stmerlin case_inv age_gr2 age_gr3 age_gr4 casage2 casage3 casage4  if  _trans==1, distribution(rp) df(4) tvc(case_inv) dftvc(3)  
    estimates store m1a 
											
	set seed 131  	

  //Make the predictions								
	predictms, transmatrix(tmat) models(m1a ) timevar(tt) ///
           at1(case_inv 0 age_gr3 1 casage3 1 ) ///
		   at2(case_inv 1 age_gr3 1 casage3 1 )  ///
		   probability haz los  ci ratio from(1) 
		   
	qui line _ratio_hazard_at2_1_2 tt	   
 

     preserve
         keep tt _*
     	 keep if _n<=202		
     	//save "01_Estimates_FPM_pseudo.dta",replace
	export delimited using "01_Estimates_FPM_pseudo.csv", replace	
     restore
	 
	
	/**************************/	
	/*Competing risks analysis*/
	/***************************/ 
	clear all
	//use "02_MSM_CR_pseudodata.dta", clear
	import delimited "02_MSM_CR_pseudodata.csv", clear
	
	//Specify timevar	
	range tt 0 7.5 202 
	
	mat tmat= (.,1,2\.,.,.\.,.,.)

	
	//stset the data for the MSM model		
	
	stset _newt, failure(_status=1) scale(365.25) exit(time 2740) 
	
	stmerlin case_inv age_gr2 age_gr3 age_gr4 casage2 casage3 casage4 if _trans==1, distribution(rp) df(4) tvc(case_inv) dftvc(3) 
	estimates store m1a 
	
	stmerlin case_inv age_gr2 age_gr3 age_gr4 casage2 casage3 casage4 if _trans==2,  distribution(rp) df(4) tvc(case_inv) dftvc(3)   
	estimates store m2a

	set seed 132  	

 	 //Make the predictions								
	predictms, transmatrix(tmat) models(m1a m2a) timevar(tt) /// ci 
           at1(case_inv 0 age_gr3 1 casage3 1 ) ///
	   at2(case_inv 1 age_gr3 1 casage3 1 )  ///
	   probability haz los ratio reset latent from(1) 

 	//Save results in a way to derive the graphs in Python
     
     preserve
         keep tt _*
     	 keep if _n<=202		
     	 //save "02_Estimates_CR_pseudo.dta",replace
	export delimited using "02_Estimates_CR_pseudo.csv", replace
     restore


	
	/********************************************************/
	/***********MSM illness death model****************/
	/********************************************************/	
    //Load dataset
	clear mata
	import delimited "03_MSM_MSMsimple_pseudodata.csv", clear

	//Specify timevar
    range tt 0 7.5 202
	
	mat tmat= (.,1,2\.,.,3\.,.,.)

	mat li tmat
	
	forval i=1(1)3 { 	
		qui count if _trans==`i'
		di "Transition `i' is populated by `r(N)' individuals"
		qui count if _trans==`i' & _status==1
		di "In transition `i',  `r(N)' individuals experience the event"

	}

	sum _newt if _from==1 & _to==2
	sum _newt if _from==2 & _to==3
	
	


	
	/************************************/
	/**** Clock reset****/
	/************************************/
	stset _newt, failure(_status=1) scale(365.25) exit(time 2740) 
	
	//Clock reset defined transition specific models
	forval i=1(1)2 {
		stmerlin case_inv age_gr2 age_gr3 age_gr4 casage2 casage3 casage4 if  _trans==`i', distribution(rp) df(4) tvc(case_inv) dftvc(3)  noorthog
		estimate store m`i'cr
	}
	stmerlin case_inv age_gr2 age_gr3 age_gr4 casage2 casage3 casage4 if  _trans==3, distribution(rp) df(4) tvc(case_inv) dftvc(3) 
	estimate store m3cr	
		
	set seed 130
	
	//Derive the estimations
    predictms, transmatrix(tmat) models(m1cr m2cr m3cr) timevar(tt) from(1 2) reset ///
				probability hazard los ratio ///
				at1(case_inv 0 age_gr3 1 casage3 1) ///
				at2(case_inv 1 age_gr3 1 casage3 1) latent

  //Save results in a way to derive the graphs
     preserve
        keep id tt _*  
    	keep if _n<=202		
	export delimited using "03_Estimates_MSMsimple_pseudo.csv", replace
     restore 	
	

	
    	
	
	/********************************************************/
	/***********   4 state model  ****************/
	/********************************************************/	 
	//4 state multi-state model with PD
	clear mata
	//Load dataset from do file 9
	import delimited "04_MSM_MSMpd_pseudodata.csv", clear


	//What is the follow up time for predictions
    range tt 0 7.5 202  
	
	//Define transition matrix
    mat tmat4= (.,1,.,2\.,.,3,4\.,.,.,5\.,.,.,.)
    mat li tmat4

	
	forval i=1(1)5 { 	
		qui count if _trans==`i'
		di "Transition `i' is populated by `r(N)' individuals"
		qui count if _trans==`i' & _status==1
		di "In transition `i',  `r(N)' individuals experience the event"

	}	
	
	
	
	/***************************************/
	//Clock reset approach	
	/****************************************/
	stset _newt , failure(_status=1) scale(1)
	
	foreach i in 1 2 3   {
		stmerlin case_inv age_gr2 age_gr3 age_gr4 casage2 casage3 casage4 if  _trans==`i', distribution(rp) df(4)  noorthog tvc(case_inv) dftvc(3)
		estimate store m`i'cr
		ereturn li
	}
	
	
	foreach i in 4 5 {
		stmerlin case_inv age_gr2 age_gr3 age_gr4 casage2 casage3 casage4 if  _trans==`i', distribution(rp) df(4) noorthog
		estimate store m`i'cr
		ereturn li

	}
	
	
	set seed 102  										

	predictms, transmatrix(tmat4) models(m1cr m2cr m3cr m4cr m5cr) timevar(tt) n(100000) ///
   			   probability hazard los ratio from(1 2 3) latent reset  at1(case_inv 0  age_gr3 1 casage3 1) at2(case_inv 1  age_gr3 1 casage3 1)
			   

  //save in a format to be used in python to derive the graphs for the paper
	preserve
        keep id tt _*   
    	keep if _n<=202		
	export delimited using "04_Estimates_MSMpd_pseudo.csv", replace
	restore
	

	 	
/***********************************/
/*******Bidirectional model*********/
/***********************************/
	clear mata
	//Load dataset derived from 08b structure file
	import delimited "05_MSM_MSMbid_pseudodata.csv", clear

	//Set transition matrix
    mat tmat4= (.,1,.,2\.,.,3,4\.,5,.,6\.,.,.,.)
	
	forval i=1(1)6 { 	
		qui count if _trans==`i'
		di "Transition `i' is populated by `r(N)' individuals"
		qui count if _trans==`i' & _status==1
		di "In transition `i',  `r(N)' individuals experience the event"
	}

	
	range tt 0 7.5 202
	
	/************************************/
	/**** Clock reset****/
	/************************************/
	stset _newt , failure(_status=1) scale(1)
	
 	//Clock reset defined transition specific models
	foreach i in 1 2 3 5 {
		stmerlin case_inv  age_gr2 age_gr3 age_gr4 casage2 casage3 casage4 if _trans==`i', distribution(rp)  df(4) noorthog tvc(case_inv) dftvc(3) 
		estimate store m`i'd2
	}
	
	foreach i in 4 6 {
		stmerlin case_inv  age_gr2 age_gr3 age_gr4 casage2 casage3 casage4 if _trans==`i', distribution(rp)  df(4) noorthog
		estimate store m`i'd2
	}	

	
    set seed 108  	
   //Fit predictms and derive the estimates
    predictms, transmatrix(tmat4) models(m1d2 m2d2 m3d2 m4d2 m5d2 m6d2) timevar(tt) probability hazard los ratio n(100000)  ///
			from(1 2 3) latent  reset at1(case_inv 0 age_gr3 1 casage3 1) at2(case_inv 1 age_gr3 1 casage3 1)  

	preserve
		keep tt _* id   
		keep if _n<=202		
		export delimited using "05_Estimates_MSMbid_pseudo.csv", replace
	restore
	


	/********************************************************/
	/***********MSM recurrent events analysis****************/
	/********************************************************/
	clear mata
	import delimited "06_MSM_MSMrec_pseudodata.csv", clear

	
	mat tmat=  (.,1,.,.,.,.,.,.,.,.,.,.,2   \ ///
				.,.,3,.,.,.,.,.,.,.,.,.,4   \ ///
				.,.,.,5,.,.,.,.,.,.,.,.,6   \ ///
				.,.,.,.,7,.,.,.,.,.,.,.,8   \ ///
				.,.,.,.,.,9,.,.,.,.,.,.,10  \ ///
				.,.,.,.,.,.,11,.,.,.,.,.,12 \ ///
				.,.,.,.,.,.,.,13,.,.,.,.,14 \ ///
				.,.,.,.,.,.,.,.,15,.,.,.,16 \ ///
				.,.,.,.,.,.,.,.,.,17,.,.,18 \ ///
				.,.,.,.,.,.,.,.,.,.,19,.,20 \ ///
				.,.,.,.,.,.,.,.,.,.,.,21,22  \ ///
				.,.,.,.,.,.,.,.,.,.,.,.,23 \ /// 
				.,.,.,.,.,.,.,.,.,.,.,.,.)
	mat li tmat
	range tt 0 7.5 202	
	forval i=1(1)23 { 	
		qui count if _trans==`i'
		di "Transition `i' is populated by `r(N)' individuals"
		qui count if _trans==`i' & _status==1
		di "In transition `i',  `r(N)' individuals experience the event"
	}
	
	forval i=1(1)23 { 	
		qui count if _trans==`i'
		di "Transition `i' is populated by `r(N)' individuals"
		qui count if _trans==`i' & _status==1
		di "In transition `i',  `r(N)' individuals experience the event"
	}

	
	//Populational level total probability of being in med cycle
	mata:
	real matrix ufunc_tot(M) 
	{ 
		prob1 = ms_user_prob(M,1)
		prob2 = ms_user_prob(M,2)
		prob3 = ms_user_prob(M,3)
		prob4 = ms_user_prob(M,4)
		prob5 = ms_user_prob(M,5)
		prob6 = ms_user_prob(M,6)
		prob7 = ms_user_prob(M,7)
		prob8 = ms_user_prob(M,8)
		prob9 = ms_user_prob(M,9)
		prob10= ms_user_prob(M,10)
		prob11= ms_user_prob(M,11)
		prob12= ms_user_prob(M,12)
		
		los2 = ms_user_los(M,2)
		los4 = ms_user_los(M,4)
		los6 = ms_user_los(M,6)
		los8 = ms_user_los(M,8)
		los10= ms_user_los(M,10)
		los12= ms_user_los(M,12)	
		
		use1=prob2:+prob4:+prob6:+prob8:+prob10:+prob12
 		use2=prob3:+prob5:+prob7:+prob9:+prob11 
   		use3=los2:+los4:+los6:+los8:+los10:+los12
      
		pred = use1,use2,use3
        return(pred)
	} 
	end

	/************************************/
	/**** Clock reset****/
	/************************************/
	stset _newt , failure(_status=1) scale(1)
	
	//Clock reset defined transition specific models
	foreach i in 1 3 5 7 9 11 13 15 17 19 21 {
		stmerlin case_inv age_gr2 age_gr3 age_gr4 casage2 casage3 casage4  if  _trans==`i', distribution(rp) df(4) tvc(case_inv) dftvc(3) noorthog
		estimate store m`i'cr
	}	
	
	foreach i in 4 6 8 10 12 14 16 18 20 22 23 {
		stmerlin case_inv age_gr2 age_gr3 age_gr4 casage2 casage3 casage4  if  _trans==`i', distribution(rp) df(4) 
		estimate store m`i'cr
	}
	
	set seed 150
	

//For main analysis and graphs
//Estimate the probabilities of being in a med.cycle GIVEN JUST EXPERIENCING THE 1ST, 2nd, 3rd										
	//Recurrent MSM with clock cr approach		
	predictms, transmatrix(tmat) ///
			   models(m1cr m2cr m3cr m4cr m5cr m6cr m7cr m8cr m9cr m10cr ///
					  m11cr m12cr m13cr m14cr m15cr m16cr m17cr m18cr m19cr m20cr m21cr m22cr m23cr) ///
				timevar(tt) probability hazard los survival ratio userfunction(ufunc_tot) ///
				from(1 2 3 4 5 6 7 8 9 10 11 12) n(100000) ///
				reset latent at1(case_inv 0  age_gr3 1 casage3 1) at2(case_inv 1  age_gr3 1 casage3 1)
				
	foreach var of varlist _prob* {
		local newname1 = substr("`var'", 2, 20)
		rename `var' `newname1'
	
	}
	
	forval i=1(1)12 {
		forval j=1(1)3 {
			rename _user_at1_`i'_`j' user`j'_at1_`i'_1
			rename _user_at2_`i'_`j' user`j'_at2_`i'_1

		}
	}
	
	preserve
		keep id tt _* user* prob*  // 
		keep if _n<=202		
		export delimited using "06_Estimates_MSMrec_pseudo.csv", replace
	restore		
	
	drop user* 
	
	
	
/********************************************************/
/***********MSM emulated bidirectional ****************/
/********************************************************/


/* Caution: We have commented out the analysis of the recurrent model without
   restrictions as it needs at least 150GB of working memory so that the merlin 
   model can execute properly. If you have secured this memory, then you can 
   procceed with running the model.


/**********************************************************/
/***************Clock reset*****************************************/
/********************************************************/

	clear mata
	//Load of data structure prepared by the relevant structure file
	import delimited "07_MSM_MSMbidemul_pseudodata.csv", clear

		tab case_inv

		set seed 2
		gen uni2=. 
		bysort id:	replace uni2=runiform()<0.33 if case_inv==1 
		bysort id:	replace uni2=runiform()<0.66 if case_inv==0 
		keep if uni2==1
		count 
		tab case_inv

	
	mat tmat=  (.,1,.,.,.,.,.,.,.,.,.,.,2\ ///
				.,.,3,.,.,.,.,.,.,.,.,.,4\ ///
				.,.,.,5,.,.,.,.,.,.,.,.,6\ ///
				.,.,.,.,7,.,.,.,.,.,.,.,8\ ///
				.,.,.,.,.,9,.,.,.,.,.,.,10\ ///
				.,.,.,.,.,.,11,.,.,.,.,.,12\ ///
				.,.,.,.,.,.,.,13,.,.,.,.,14\ ///
				.,.,.,.,.,.,.,.,15,.,.,.,16\ ///
				.,.,.,.,.,.,.,.,.,17,.,.,18\ ///
				.,.,.,.,.,.,.,.,.,.,19,.,20\ ///
				.,.,.,.,.,.,.,.,.,.,.,21,22\ ///
				.,.,.,.,.,.,.,.,.,.,.,.,23\ /// 
				.,.,.,.,.,.,.,.,.,.,.,.,.)
	
	//tab _trans, gen(_trans)
	range tt 0 7.5 202	
	
	
	//Populational level total probability of being in med cycle
	mata:
	real matrix ufunc_tot(M) 
	{ 
		prob1 = ms_user_prob(M,1)
		prob2 = ms_user_prob(M,2)
		prob3 = ms_user_prob(M,3)
		prob4 = ms_user_prob(M,4)
		prob5 = ms_user_prob(M,5)
		prob6 = ms_user_prob(M,6)
		prob7 = ms_user_prob(M,7)
		prob8 = ms_user_prob(M,8)
		prob9 = ms_user_prob(M,9)
		prob10= ms_user_prob(M,10)
		prob11= ms_user_prob(M,11)
		prob12= ms_user_prob(M,12)
		
		los2 = ms_user_los(M,2)
		los4 = ms_user_los(M,4)
		los6 = ms_user_los(M,6)
		los8 = ms_user_los(M,8)
		los10= ms_user_los(M,10)
		los12= ms_user_los(M,12)	
		
		use1=prob2:+prob4:+prob6:+prob8:+prob10:+prob12
 		use2=prob3:+prob5:+prob7:+prob9:+prob11 
   		use3=los2:+los4:+los6:+los8:+los10:+los12
      
		pred = use1,use2,use3
        return(pred)
	} 
	end


	forval i=1(1)23 { 	
		qui count if _trans==`i'
		di "Transition `i' is populated by `r(N)' individuals"
		qui count if _trans==`i' & _status==1
		di "In transition `i',  `r(N)' individuals experience the event"
	}

	  
	//Clock reset
	stset _newt , failure(_status=1) scale(1)
	

	// To be run only if maximum allocated memory available is at least 150GB. We provide the estimations file of the fitted model in the folder
	//so that the user can still run the predictions without having to fit the model
	
	

	// a) All transitions from medication cycle to death will be modeled with the same hazard model 4,8,12,16,20
	// b) All transitions from post medication period to death will be modeled with the same hazard model 6,10,14,18,21
	// c) Transitions from medication cycle to post medication period will be proportional 3,7,11,15,19
	// d) Transitions from post medication period to medication cycle will be proportional 5,9,13,17
	
	constraint 1 _b[_cmp_1_13_1:_cons]=_b[_cmp_1_14_1:_cons]
	constraint 2 _b[_cmp_1_14_1:_cons]=_b[_cmp_1_15_1:_cons]
	constraint 3 _b[_cmp_1_15_1:_cons]=_b[_cmp_1_16_1:_cons]
	constraint 4 _b[_cmp_1_16_1:_cons]=_b[_cmp_1_17_1:_cons]
	constraint 5 _b[_cmp_1_17_1:_cons]=_b[_cmp_1_18_1:_cons]

	constraint 6 _b[_cmp_1_19_1:_cons]=_b[_cmp_1_20_1:_cons]
	constraint 7 _b[_cmp_1_20_1:_cons]=_b[_cmp_1_21_1:_cons]
	constraint 8 _b[_cmp_1_21_1:_cons]=_b[_cmp_1_22_1:_cons]
	constraint 9 _b[_cmp_1_22_1:_cons]=_b[_cmp_1_23_1:_cons]
	
	constraint 10 _b[_cmp_1_26_1:_cons]=_b[_cmp_1_27_1:_cons]
	constraint 11 _b[_cmp_1_27_1:_cons]=_b[_cmp_1_28_1:_cons]
	constraint 12 _b[_cmp_1_28_1:_cons]=_b[_cmp_1_29_1:_cons]
	constraint 13 _b[_cmp_1_29_1:_cons]=_b[_cmp_1_30_1:_cons]
	
	constraint 14 _b[_cmp_1_26_2:_cons]=_b[_cmp_1_27_2:_cons]
	constraint 15 _b[_cmp_1_27_2:_cons]=_b[_cmp_1_28_2:_cons]
	constraint 16 _b[_cmp_1_28_2:_cons]=_b[_cmp_1_29_2:_cons]
	constraint 17 _b[_cmp_1_29_2:_cons]=_b[_cmp_1_30_2:_cons]
	
	constraint 18 _b[_cmp_1_31_1:_cons]=_b[_cmp_1_32_1:_cons]	
	constraint 19 _b[_cmp_1_32_1:_cons]=_b[_cmp_1_33_1:_cons]
	constraint 20 _b[_cmp_1_33_1:_cons]=_b[_cmp_1_34_1:_cons]
	constraint 21 _b[_cmp_1_34_1:_cons]=_b[_cmp_1_35_1:_cons]	
	
	constraint 22 _b[_cmp_1_31_2:_cons]=_b[_cmp_1_32_2:_cons]	
	constraint 23 _b[_cmp_1_32_2:_cons]=_b[_cmp_1_33_2:_cons]
	constraint 24 _b[_cmp_1_33_2:_cons]=_b[_cmp_1_34_2:_cons]
	constraint 25 _b[_cmp_1_34_2:_cons]=_b[_cmp_1_35_2:_cons]	
	
	constraint 26 _b[_cmp_1_36_1:_cons]=_b[_cmp_1_37_1:_cons]	
	constraint 27 _b[_cmp_1_37_1:_cons]=_b[_cmp_1_38_1:_cons]
	constraint 28 _b[_cmp_1_38_1:_cons]=_b[_cmp_1_39_1:_cons]
	constraint 29 _b[_cmp_1_39_1:_cons]=_b[_cmp_1_40_1:_cons]
	constraint 30 _b[_cmp_1_40_1:_cons]=_b[_cmp_1_41_1:_cons]
	
	constraint 31 _b[_cmp_1_36_2:_cons]=_b[_cmp_1_37_2:_cons]	
	constraint 32 _b[_cmp_1_37_2:_cons]=_b[_cmp_1_38_2:_cons]
	constraint 33 _b[_cmp_1_38_2:_cons]=_b[_cmp_1_39_2:_cons]
	constraint 34 _b[_cmp_1_39_2:_cons]=_b[_cmp_1_40_2:_cons]
	constraint 35 _b[_cmp_1_40_2:_cons]=_b[_cmp_1_41_2:_cons]
	

	constraint 36 _b[_cmp_1_44_1:_cons]=_b[_cmp_1_45_1:_cons]	
	constraint 37 _b[_cmp_1_45_1:_cons]=_b[_cmp_1_46_1:_cons]
	constraint 38 _b[_cmp_1_46_1:_cons]=_b[_cmp_1_47_1:_cons]
	constraint 39 _b[_cmp_1_47_1:_cons]=_b[_cmp_1_48_1:_cons]


	constraint 40 _b[_cmp_1_49_1:_cons]=_b[_cmp_1_50_1:_cons]
	constraint 41 _b[_cmp_1_50_1:_cons]=_b[_cmp_1_51_1:_cons]
	constraint 42 _b[_cmp_1_51_1:_cons]=_b[_cmp_1_52_1:_cons]
	constraint 43 _b[_cmp_1_52_1:_cons]=_b[_cmp_1_53_1:_cons]	

	constraint 44 _b[_cmp_1_54_1:_cons]=_b[_cmp_1_55_1:_cons]
	constraint 45 _b[_cmp_1_55_1:_cons]=_b[_cmp_1_56_1:_cons]
	constraint 46 _b[_cmp_1_56_1:_cons]=_b[_cmp_1_57_1:_cons]	
	constraint 47 _b[_cmp_1_57_1:_cons]=_b[_cmp_1_58_1:_cons]
	constraint 48 _b[_cmp_1_58_1:_cons]=_b[_cmp_1_59_1:_cons]

	constraint 49 _b[_cmp_1_60_1:_cons]=_b[_cmp_1_61_1:_cons]
	constraint 50 _b[_cmp_1_61_1:_cons]=_b[_cmp_1_62_1:_cons]
	constraint 51 _b[_cmp_1_62_1:_cons]=_b[_cmp_1_63_1:_cons]	
	constraint 52 _b[_cmp_1_63_1:_cons]=_b[_cmp_1_64_1:_cons]

	
	constraint 53 _b[_cmp_1_69_1:_cons]=_b[_cmp_1_70_1:_cons]
	constraint 54 _b[_cmp_1_70_1:_cons]=_b[_cmp_1_71_1:_cons]
	constraint 55 _b[_cmp_1_71_1:_cons]=_b[_cmp_1_72_1:_cons]	
	constraint 56 _b[_cmp_1_72_1:_cons]=_b[_cmp_1_73_1:_cons]

	constraint 57 _b[_cmp_1_74_1:_cons]=_b[_cmp_1_75_1:_cons]
	constraint 58 _b[_cmp_1_75_1:_cons]=_b[_cmp_1_76_1:_cons]
	constraint 59 _b[_cmp_1_76_1:_cons]=_b[_cmp_1_77_1:_cons]	
	constraint 60 _b[_cmp_1_77_1:_cons]=_b[_cmp_1_78_1:_cons]

	constraint 61 _b[_cmp_1_79_1:_cons]=_b[_cmp_1_80_1:_cons]
	constraint 62 _b[_cmp_1_80_1:_cons]=_b[_cmp_1_81_1:_cons]
	constraint 63 _b[_cmp_1_81_1:_cons]=_b[_cmp_1_82_1:_cons]	
	constraint 64 _b[_cmp_1_82_1:_cons]=_b[_cmp_1_83_1:_cons]
	constraint 65 _b[_cmp_1_83_1:_cons]=_b[_cmp_1_84_1:_cons]

	constraint 66 _b[_cmp_1_85_1:_cons]=_b[_cmp_1_86_1:_cons]
	constraint 67 _b[_cmp_1_86_1:_cons]=_b[_cmp_1_87_1:_cons]
	constraint 68 _b[_cmp_1_87_1:_cons]=_b[_cmp_1_88_1:_cons]	
	constraint 69 _b[_cmp_1_88_1:_cons]=_b[_cmp_1_89_1:_cons]

	constraint 70 _b[_cmp_1_92_1:_cons]=_b[_cmp_1_93_1:_cons]
	constraint 71 _b[_cmp_1_93_1:_cons]=_b[_cmp_1_94_1:_cons]
	constraint 72 _b[_cmp_1_94_1:_cons]=_b[_cmp_1_95_1:_cons]	
	constraint 73 _b[_cmp_1_95_1:_cons]=_b[_cmp_1_96_1:_cons]

	constraint 74 _b[_cmp_1_97_1:_cons]=_b[_cmp_1_98_1:_cons]
	constraint 75 _b[_cmp_1_98_1:_cons]=_b[_cmp_1_99_1:_cons]
	constraint 76 _b[_cmp_1_99_1:_cons]=_b[_cmp_1_100_1:_cons]	
	constraint 77 _b[_cmp_1_100_1:_cons]=_b[_cmp_1_101_1:_cons]

	constraint 78 _b[_cmp_1_102_1:_cons]=_b[_cmp_1_103_1:_cons]
	constraint 79 _b[_cmp_1_103_1:_cons]=_b[_cmp_1_104_1:_cons]
	constraint 80 _b[_cmp_1_104_1:_cons]=_b[_cmp_1_105_1:_cons]	
	constraint 81 _b[_cmp_1_105_1:_cons]=_b[_cmp_1_106_1:_cons]
	constraint 82 _b[_cmp_1_106_1:_cons]=_b[_cmp_1_107_1:_cons]

	constraint 83 _b[_cmp_1_108_1:_cons]=_b[_cmp_1_109_1:_cons]
	constraint 84 _b[_cmp_1_109_1:_cons]=_b[_cmp_1_110_1:_cons]
	constraint 85 _b[_cmp_1_110_1:_cons]=_b[_cmp_1_111_1:_cons]	
	constraint 86 _b[_cmp_1_111_1:_cons]=_b[_cmp_1_112_1:_cons]

	constraint 87 _b[_cmp_1_115_1:_cons]=_b[_cmp_1_116_1:_cons]
	constraint 88 _b[_cmp_1_116_1:_cons]=_b[_cmp_1_117_1:_cons]
	constraint 89 _b[_cmp_1_117_1:_cons]=_b[_cmp_1_118_1:_cons]	
	constraint 90 _b[_cmp_1_118_1:_cons]=_b[_cmp_1_119_1:_cons]

	constraint 91 _b[_cmp_1_120_1:_cons]=_b[_cmp_1_121_1:_cons]
	constraint 92 _b[_cmp_1_121_1:_cons]=_b[_cmp_1_122_1:_cons]
	constraint 93 _b[_cmp_1_122_1:_cons]=_b[_cmp_1_123_1:_cons]	
	constraint 94 _b[_cmp_1_123_1:_cons]=_b[_cmp_1_124_1:_cons]

	constraint 95 _b[_cmp_1_125_1:_cons]=_b[_cmp_1_126_1:_cons]
	constraint 96 _b[_cmp_1_126_1:_cons]=_b[_cmp_1_127_1:_cons]
	constraint 97 _b[_cmp_1_127_1:_cons]=_b[_cmp_1_128_1:_cons]	
	constraint 98 _b[_cmp_1_128_1:_cons]=_b[_cmp_1_129_1:_cons]
	constraint 99 _b[_cmp_1_129_1:_cons]=_b[_cmp_1_130_1:_cons]

	constraint 100 _b[_cmp_1_131_1:_cons]=_b[_cmp_1_132_1:_cons]
	constraint 101 _b[_cmp_1_132_1:_cons]=_b[_cmp_1_133_1:_cons]
	constraint 102 _b[_cmp_1_133_1:_cons]=_b[_cmp_1_134_1:_cons]	
	constraint 103 _b[_cmp_1_134_1:_cons]=_b[_cmp_1_135_1:_cons]


	constraint 104 _b[_cmp_1_138_1:_cons]=_b[_cmp_1_139_1:_cons]
	constraint 105 _b[_cmp_1_139_1:_cons]=_b[_cmp_1_140_1:_cons]
	constraint 106 _b[_cmp_1_140_1:_cons]=_b[_cmp_1_141_1:_cons]	
	constraint 107 _b[_cmp_1_141_1:_cons]=_b[_cmp_1_142_1:_cons]

	constraint 108 _b[_cmp_1_143_1:_cons]=_b[_cmp_1_144_1:_cons]
	constraint 109 _b[_cmp_1_144_1:_cons]=_b[_cmp_1_145_1:_cons]
	constraint 110 _b[_cmp_1_145_1:_cons]=_b[_cmp_1_146_1:_cons]	
	constraint 111 _b[_cmp_1_146_1:_cons]=_b[_cmp_1_147_1:_cons]

	constraint 112 _b[_cmp_1_148_1:_cons]=_b[_cmp_1_149_1:_cons]
	constraint 113 _b[_cmp_1_149_1:_cons]=_b[_cmp_1_150_1:_cons]
	constraint 114 _b[_cmp_1_150_1:_cons]=_b[_cmp_1_151_1:_cons]	
	constraint 115 _b[_cmp_1_151_1:_cons]=_b[_cmp_1_152_1:_cons]
	constraint 116 _b[_cmp_1_152_1:_cons]=_b[_cmp_1_153_1:_cons]

	constraint 117 _b[_cmp_1_154_1:_cons]=_b[_cmp_1_155_1:_cons]
	constraint 118 _b[_cmp_1_155_1:_cons]=_b[_cmp_1_156_1:_cons]
	constraint 119 _b[_cmp_1_156_1:_cons]=_b[_cmp_1_157_1:_cons]	
	constraint 120 _b[_cmp_1_157_1:_cons]=_b[_cmp_1_158_1:_cons]


	constraint 121 _b[_cmp_1_161_1:_cons]=_b[_cmp_1_162_1:_cons]
	constraint 122 _b[_cmp_1_162_1:_cons]=_b[_cmp_1_163_1:_cons]
	constraint 123 _b[_cmp_1_163_1:_cons]=_b[_cmp_1_164_1:_cons]	
	constraint 124 _b[_cmp_1_164_1:_cons]=_b[_cmp_1_165_1:_cons]

	constraint 125 _b[_cmp_1_166_1:_cons]=_b[_cmp_1_167_1:_cons]
	constraint 126 _b[_cmp_1_167_1:_cons]=_b[_cmp_1_168_1:_cons]
	constraint 127 _b[_cmp_1_168_1:_cons]=_b[_cmp_1_169_1:_cons]	
	constraint 128 _b[_cmp_1_169_1:_cons]=_b[_cmp_1_170_1:_cons]

	constraint 129 _b[_cmp_1_171_1:_cons]=_b[_cmp_1_172_1:_cons]
	constraint 130 _b[_cmp_1_172_1:_cons]=_b[_cmp_1_173_1:_cons]
	constraint 131 _b[_cmp_1_173_1:_cons]=_b[_cmp_1_174_1:_cons]	
	constraint 132 _b[_cmp_1_174_1:_cons]=_b[_cmp_1_175_1:_cons]
	constraint 133 _b[_cmp_1_175_1:_cons]=_b[_cmp_1_176_1:_cons]

	constraint 134 _b[_cmp_1_177_1:_cons]=_b[_cmp_1_178_1:_cons]
	constraint 135 _b[_cmp_1_178_1:_cons]=_b[_cmp_1_179_1:_cons]
	constraint 136 _b[_cmp_1_179_1:_cons]=_b[_cmp_1_180_1:_cons]	
	constraint 137 _b[_cmp_1_180_1:_cons]=_b[_cmp_1_181_1:_cons]


	constraint 138 _b[_cmp_1_184_1:_cons]=_b[_cmp_1_185_1:_cons]
	constraint 139 _b[_cmp_1_185_1:_cons]=_b[_cmp_1_186_1:_cons]
	constraint 140 _b[_cmp_1_186_1:_cons]=_b[_cmp_1_187_1:_cons]	
	constraint 141 _b[_cmp_1_187_1:_cons]=_b[_cmp_1_188_1:_cons]

	constraint 142 _b[_cmp_1_189_1:_cons]=_b[_cmp_1_190_1:_cons]
	constraint 143 _b[_cmp_1_190_1:_cons]=_b[_cmp_1_191_1:_cons]
	constraint 144 _b[_cmp_1_191_1:_cons]=_b[_cmp_1_192_1:_cons]	
	constraint 145 _b[_cmp_1_192_1:_cons]=_b[_cmp_1_193_1:_cons]

	constraint 146 _b[_cmp_1_194_1:_cons]=_b[_cmp_1_195_1:_cons]
	constraint 147 _b[_cmp_1_195_1:_cons]=_b[_cmp_1_196_1:_cons]
	constraint 148 _b[_cmp_1_196_1:_cons]=_b[_cmp_1_197_1:_cons]	
	constraint 149 _b[_cmp_1_197_1:_cons]=_b[_cmp_1_198_1:_cons]
	constraint 150 _b[_cmp_1_198_1:_cons]=_b[_cmp_1_199_1:_cons]

	constraint 151 _b[_cmp_1_200_1:_cons]=_b[_cmp_1_201_1:_cons]
	constraint 152 _b[_cmp_1_201_1:_cons]=_b[_cmp_1_202_1:_cons]
	constraint 153 _b[_cmp_1_202_1:_cons]=_b[_cmp_1_203_1:_cons]	
	constraint 154 _b[_cmp_1_203_1:_cons]=_b[_cmp_1_204_1:_cons]


	merlin (_t  _trans1 _trans2  /// 1-2  
				_trans3 _trans7 _trans11 _trans15 _trans19 /// 3-7  
				_trans5 _trans9 _trans13 _trans17 _trans21 /// 8-12 
				_trans4 _trans8 _trans12 _trans16 _trans20 _trans23 /// 13-18  
				_trans6 _trans10 _trans14 _trans18 _trans22 /// 19-23  
				///Transition 1, 2 and three out of the four clusters of transitions will differ amon themselves
				_trans1#rcs(_t,  df(3) event log orthog) /// 24 (_1 _2 _3)
				_trans2#rcs(_t,  df(3) event log orthog) /// 25 (_1 _2 _3)
				_trans3#rcs(_t,  df(2) event log orthog) _trans7#rcs(_t,  df(2) event log orthog) ///
				_trans11#rcs(_t, df(2) event log orthog) _trans15#rcs(_t, df(2) event log orthog) ///
				_trans19#rcs(_t, df(2) event log orthog) /// 26-30
				_trans5#rcs(_t,  df(2) event log orthog) _trans9#rcs(_t,  df(2) event log orthog) ///
				_trans13#rcs(_t, df(2) event log orthog) _trans17#rcs(_t, df(2) event log orthog) ///
				_trans21#rcs(_t, df(2) event log orthog) /// 31-35
				_trans4#rcs(_t,  df(2) event log orthog) _trans8#rcs(_t,  df(2) event log orthog) ///
				_trans12#rcs(_t, df(2) event log orthog) _trans16#rcs(_t, df(2) event log orthog) ///
				_trans20#rcs(_t, df(2) event log orthog) _trans23#rcs(_t, df(2) event log orthog) /// 36-41
				case_inv#_trans1 case_inv#_trans2 /// 42-43
				case_inv#_trans3 case_inv#_trans7 case_inv#_trans11 case_inv#_trans15 case_inv#_trans19  /// 44-48
				case_inv#_trans5 case_inv#_trans9 case_inv#_trans13 case_inv#_trans17 case_inv#_trans21 /// 49-53
				case_inv#_trans4 case_inv#_trans8 case_inv#_trans12 case_inv#_trans16 case_inv#_trans20 case_inv#_trans23 /// 54-59
				case_inv#_trans6 case_inv#_trans10 case_inv#_trans14 case_inv#_trans18 case_inv#_trans22 /// 60-64
  				case_inv#_trans1#rcs(_t, df(3) event log orthog)  case_inv#_trans2#rcs(_t, df(3) event log orthog) /// 65-66
				/// age group2 main effects for the different transition clusters
				age_gr2#_trans1 age_gr2#_trans2 /// 67-68
				age_gr2#_trans3 age_gr2#_trans7 age_gr2#_trans11 age_gr2#_trans15 age_gr2#_trans19 /// 69-73
				age_gr2#_trans5 age_gr2#_trans9 age_gr2#_trans13 age_gr2#_trans17 age_gr2#_trans21  /// 74-78
				age_gr2#_trans4 age_gr2#_trans8 age_gr2#_trans12 age_gr2#_trans16 age_gr2#_trans20 age_gr2#_trans23 ///79-84
				age_gr2#_trans6 age_gr2#_trans10 age_gr2#_trans14 age_gr2#_trans18 age_gr2#_trans22 /// 85-89
				///age group3 main effects for the different transition clusters
				age_gr3#_trans1 age_gr3#_trans2 /// 90-91
				age_gr3#_trans3 age_gr3#_trans7 age_gr3#_trans11 age_gr3#_trans15 age_gr3#_trans19 /// 92-96
				age_gr3#_trans5 age_gr3#_trans9 age_gr3#_trans13 age_gr3#_trans17 age_gr3#_trans21 /// 97-101
				age_gr3#_trans4 age_gr3#_trans8 age_gr3#_trans12 age_gr3#_trans16 age_gr3#_trans20 age_gr3#_trans23 /// 102-107
				age_gr3#_trans6 age_gr3#_trans10 age_gr3#_trans14 age_gr3#_trans18 age_gr3#_trans22 /// 108-112
				///age group4 main effects for the different transition clusters
				age_gr4#_trans1 age_gr4#_trans2 /// 113-114
				age_gr4#_trans3 age_gr4#_trans7 age_gr4#_trans11 age_gr4#_trans15 age_gr4#_trans19 /// 115-119
				age_gr4#_trans5 age_gr4#_trans9 age_gr4#_trans13 age_gr4#_trans17 age_gr4#_trans21 /// 120-124
				age_gr4#_trans4 age_gr4#_trans8 age_gr4#_trans12 age_gr4#_trans16 age_gr4#_trans20 age_gr4#_trans23 /// 125-130
				age_gr4#_trans6 age_gr4#_trans10 age_gr4#_trans14 age_gr4#_trans18 age_gr4#_trans22 /// 131-135
				/// age group2 main effects for the different transition clusters
				age_gr2#case_inv#_trans1 age_gr2#case_inv#_trans2 /// 136-137
				age_gr2#case_inv#_trans3 age_gr2#case_inv#_trans7 age_gr2#case_inv#_trans11 age_gr2#case_inv#_trans15 age_gr2#case_inv#_trans19 /// 138-142
				age_gr2#case_inv#_trans5 age_gr2#case_inv#_trans9 age_gr2#case_inv#_trans13 age_gr2#case_inv#_trans17 age_gr2#case_inv#_trans21  /// 143-147
				age_gr2#case_inv#_trans4 age_gr2#case_inv#_trans8 age_gr2#case_inv#_trans12 age_gr2#case_inv#_trans16 age_gr2#case_inv#_trans20 age_gr2#case_inv#_trans23 ///148-153
				age_gr2#case_inv#_trans6 age_gr2#case_inv#_trans10 age_gr2#case_inv#_trans14 age_gr2#case_inv#_trans18 age_gr2#case_inv#_trans22 /// 154-158
				///age group3 main effects for the different transition clusters
				age_gr3#case_inv#_trans1 age_gr3#case_inv#_trans2 /// 159-160
				age_gr3#case_inv#_trans3 age_gr3#case_inv#_trans7 age_gr3#case_inv#_trans11 age_gr3#case_inv#_trans15 age_gr3#case_inv#_trans19 /// 161-165
				age_gr3#case_inv#_trans5 age_gr3#case_inv#_trans9 age_gr3#case_inv#_trans13 age_gr3#case_inv#_trans17 age_gr3#case_inv#_trans21 /// 166-170
				age_gr3#case_inv#_trans4 age_gr3#case_inv#_trans8 age_gr3#case_inv#_trans12 age_gr3#case_inv#_trans16 age_gr3#case_inv#_trans20 age_gr3#case_inv#_trans23 /// 171-176
				age_gr3#case_inv#_trans6 age_gr3#case_inv#_trans10 age_gr3#case_inv#_trans14 age_gr3#case_inv#_trans18 age_gr3#case_inv#_trans22 /// 177-181
				///age group4 main effects for the different transition clusters
				age_gr4#case_inv#_trans1 age_gr4#case_inv#_trans2 /// 182-183
				age_gr4#case_inv#_trans3 age_gr4#case_inv#_trans7 age_gr4#case_inv#_trans11 age_gr4#case_inv#_trans15 age_gr4#case_inv#_trans19 /// 184-188
				age_gr4#case_inv#_trans5 age_gr4#case_inv#_trans9 age_gr4#case_inv#_trans13 age_gr4#case_inv#_trans17 age_gr4#case_inv#_trans21 /// 189-193
				age_gr4#case_inv#_trans4 age_gr4#case_inv#_trans8 age_gr4#case_inv#_trans12 age_gr4#case_inv#_trans16 age_gr4#case_inv#_trans20 age_gr4#case_inv#_trans23 /// 194-199
				age_gr4#case_inv#_trans6 age_gr4#case_inv#_trans10 age_gr4#case_inv#_trans14 age_gr4#case_inv#_trans18 age_gr4#case_inv#_trans22 /// 200-204				
				rcs(_t, df(4)  orthog log event) , chintpoints(30) ///
				nocons constraint(1 2 3 4 5 6 7 8 9 10 11 12 13 14 15 16 17 18 19 20 21 22 ///
						  23 24 25 26 27 28 29 30 31 32 33 34 35 36 37 38 39 40 41 42 43 44 45 46 47 48 49 50 ///
						  51 52 53 54 55 56 57 58 59 60 61 62 63 64 65 66 67 68 69 70 71 72 73 74 75 76 77 78 ///
						  79 80 81 82 83 84 85 86 87 88 89 ///
						  90 91 92 93 94 95 96 97 98 99 100 101 102 103 ///
						  104 105 106 107 108 109 110 111 112 113 114 115 116 117 118 119 120 121 122 123 124 125 126 ///
						  127 128 129 130 131 132 133 134 135 136 137 138 139 140 141 142 143 144 145 146 147 148 149 150 ///
					          151 152 153 154  ) ///
				family(loghazard,  failure(_d)  )  ) 	
		
     


   	estimate save  mstacked_reset_paper_3m
    
	cd "$N/"
	estimate use   mstacked_reset_paper_3m	
						  
	
	set seed 182  										
	

//For main analysis and graphs
//Estimate the probabilities of being in a med.cycle GIVEN JUST EXPERIENCING THE 1ST, 2nd, 3rd										
	//Recurrent MSM with clock cr approach		
	predictms, transmatrix(tmat) ///
				timevar(tt) probability hazard los survival ratio userfunction(ufunc_tot) ///
				from(1 2 3 4 5 6 7 8 9 10 11 12)  ///
				reset latent at1(case_inv 0  age_gr3 1 ) at2(case_inv 1  age_gr3 1 )
				
	foreach var of varlist _prob* {
		local newname1 = substr("`var'", 2, 20)
		rename `var' `newname1'
	
	}
	
	forval i=1(1)12 {
		forval j=1(1)3 {
			rename _user_at1_`i'_`j' user`j'_at1_`i'_1
			rename _user_at2_`i'_`j' user`j'_at2_`i'_1

		}
	}
	
				
	preserve
		keep id tt _* user* prob*  // 
		keep if _n<=202		
		//save "07_Estimates_MSMbidemul.dta",replace
		export delimited using "07_Estimates_MSMbidemul_pseudo.csv", replace
		
	restore		
	
	
